# Supplementary material for: (E)-N′-(2,3-Dihy­droxy­benzyl­idene)-4-meth­oxy­benzohydrazide
Source: Acta Crystallogr Sect E Struct Rep Online. 2011 Nov 12;67(Pt 12):o3224. doi: 10.1107/S1600536811045740 (PMC3238886; doi:10.1107/S1600536811045740)
Supplement: Supplementary file 2 [file e-67-o3224-Isup2.hkl]

# 
# h,k,l, Fc-squared, Fo-squared, sigma(Fo-squared) and status flag 
# 
data_I
_shelx_title ' ppa02m in P2(1)/c (RT)' 
_shelx_refln_list_code          4 
_shelx_F_calc_maximum      173.27 
_exptl_crystal_F_000       600.00 
_reflns_d_resolution_high  0.7331 
 
loop_ 
 _symmetry_equiv_pos_as_xyz 
 'x, y, z' 
 '-x, y+1/2, -z+1/2' 
 '-x, -y, -z' 
 'x, -y-1/2, z-1/2' 
 
_cell_length_a    11.6242 
_cell_length_b     9.7516 
_cell_length_c    12.6465 
_cell_angle_alpha  90.000 
_cell_angle_beta   96.409 
_cell_angle_gamma  90.000 
 
_shelx_F_squared_multiplier     1.000 
 
loop_ 
 _refln_index_h 
 _refln_index_k 
 _refln_index_l 
 _refln_F_squared_calc 
 _refln_F_squared_meas 
 _refln_F_squared_sigma 
 _refln_observed_status 
   2   0   0      192.04      153.39      3.26 o 
   3   0   0       73.13       64.43      8.34 o 
   4   0   0      671.69      665.74     15.16 o 
   5   0   0      463.35      442.88      8.77 o 
   6   0   0     1349.14     1371.40     32.54 o 
   7   0   0     1077.36     1164.50     29.60 o 
   8   0   0        7.43        6.15      3.82 o 
   9   0   0       50.71       48.72      4.43 o 
  10   0   0       15.44       13.96      3.64 o 
  11   0   0      106.14      103.34     10.50 o 
  12   0   0        3.42        0.08      6.65 o 
  13   0   0       48.95       41.46      9.53 o 
  14   0   0        2.34       -2.90      7.49 o 
  15   0   0        2.83        4.22      8.73 o 
   1   1   0       97.01       80.06      1.45 o 
   2   1   0     4221.77     3958.50     35.95 o 
   3   1   0      924.11      908.58     13.91 o 
   4   1   0      436.80      406.50      5.45 o 
   5   1   0       11.23       11.67      1.13 o 
   6   1   0       26.04       28.61      1.79 o 
   7   1   0       57.09       57.13      3.53 o 
   8   1   0        3.58        3.83      2.57 o 
   9   1   0        0.02        2.64      2.07 o 
  10   1   0       52.95       51.24      4.36 o 
  11   1   0       58.78       59.21      6.46 o 
  12   1   0        5.71       11.68      5.83 o 
  13   1   0       34.63       36.73      6.43 o 
  14   1   0        0.51        2.14      5.69 o 
  15   1   0        0.05       -5.27      5.85 o 
   0   2   0     3679.36     3829.99     78.28 o 
   1   2   0        3.83        3.33      0.78 o 
   2   2   0    22029.59    22247.80    168.59 o 
   3   2   0      612.80      591.53      6.19 o 
   4   2   0       99.94      105.15      3.22 o 
   5   2   0      215.73      168.27     15.27 o 
   6   2   0     1126.80     1113.62     13.04 o 
   7   2   0       32.23       32.17      3.01 o 
   8   2   0       17.08       13.29      2.24 o 
   9   2   0       91.64       92.22      4.16 o 
  10   2   0       13.92       12.91      3.44 o 
  11   2   0        9.89        7.25      4.16 o 
  12   2   0        2.11       -1.33      4.53 o 
  13   2   0        0.19       -3.50      4.73 o 
  14   2   0        1.92       -3.00      5.35 o 
  15   2   0        2.88      -10.95      5.48 o 
   1   3   0       20.44       20.46      1.05 o 
   2   3   0     4109.30     4024.24     33.99 o 
   3   3   0     4761.84     4780.24     40.26 o 
   4   3   0      966.53      942.23      9.56 o 
   5   3   0      139.65      154.96      3.50 o 
   6   3   0        1.34        1.00      1.06 o 
   7   3   0       21.00       23.63      1.90 o 
   8   3   0       40.67       47.88      2.71 o 
   9   3   0      242.41      263.61      7.76 o 
  10   3   0      108.16      121.21      6.01 o 
  11   3   0       30.72       35.13      4.31 o 
  12   3   0        3.35       -1.64      4.52 o 
  13   3   0        3.33       -6.99      4.71 o 
  14   3   0        8.26       17.59      6.08 o 
  15   3   0        1.17       -8.94      5.78 o 
   0   4   0      425.22      436.38      8.03 o 
   1   4   0      248.29      214.72      3.02 o 
   2   4   0     1376.60     1403.08     11.90 o 
   3   4   0       51.81       57.40      2.10 o 
   4   4   0      657.02      693.36      8.75 o 
   5   4   0      325.24      332.46      4.98 o 
   6   4   0      263.27      265.87      4.65 o 
   7   4   0       99.34      110.03      3.33 o 
   8   4   0      281.24      289.31      5.40 o 
   9   4   0        6.41        3.75      2.91 o 
  10   4   0        0.60        4.28      3.10 o 
  11   4   0       50.99       56.95      4.97 o 
  12   4   0        1.43       -1.85      3.29 o 
  13   4   0        4.14        1.68      5.02 o 
  14   4   0        2.34       -6.67      6.80 o 
  15   4   0        2.65       -9.32      7.56 o 
   1   5   0      622.23      704.51      7.18 o 
   2   5   0     1666.92     1732.64     14.68 o 
   3   5   0      282.44      259.04      5.06 o 
   4   5   0        0.82        3.84      1.10 o 
   5   5   0      808.42      825.89      9.48 o 
   6   5   0      139.25      140.58      4.08 o 
   7   5   0       16.29       17.76      1.94 o 
   8   5   0      107.32      116.17      5.74 o 
   9   5   0       16.98       14.57      2.75 o 
  10   5   0        4.88        6.74      3.25 o 
  11   5   0        0.01       -2.98      3.26 o 
  12   5   0       61.99       62.01      6.82 o 
  13   5   0        2.71       -4.86      6.31 o 
  14   5   0        3.54       -1.36      7.12 o 
   0   6   0     1749.81     1906.07     23.73 o 
   1   6   0      157.11      170.48      3.26 o 
   2   6   0       30.76       26.39      1.45 o 
   3   6   0       26.77       21.35      1.60 o 
   4   6   0      191.97      190.01      3.53 o 
   5   6   0       40.62       44.61      2.20 o 
   6   6   0       40.95       46.97      2.60 o 
   7   6   0        0.79       -0.58      1.47 o 
   8   6   0       79.77       77.68      4.12 o 
   9   6   0       45.09       44.02      5.60 o 
  10   6   0       23.23       18.66      4.84 o 
  11   6   0        8.36        4.24      4.44 o 
  12   6   0       14.81        3.72      4.62 o 
  13   6   0        3.09       -2.03      6.80 o 
  14   6   0        1.93      -10.91      6.57 o 
   1   7   0      135.18      148.53      3.27 o 
   2   7   0        2.74        2.51      1.05 o 
   3   7   0      111.11      114.61      2.94 o 
   4   7   0        0.11       -0.68      1.08 o 
   5   7   0       61.48       67.34      2.79 o 
   6   7   0      214.69      224.40      4.69 o 
   7   7   0       13.10       20.19      2.33 o 
   8   7   0       33.42       33.52      5.20 o 
   9   7   0        0.59       -5.91      3.34 o 
  10   7   0       39.94       38.91      5.88 o 
  11   7   0        8.51        4.10      4.43 o 
  12   7   0       15.63        3.74      5.38 o 
  13   7   0        5.11       -1.81      4.84 o 
   0   8   0       28.21       36.03      3.81 o 
   1   8   0        0.21        0.63      1.28 o 
   2   8   0       60.77       65.24      2.65 o 
   3   8   0       87.93       81.55      2.69 o 
   4   8   0        0.14        1.46      1.55 o 
   5   8   0        0.01       -1.78      1.53 o 
   6   8   0      189.22      194.61      5.62 o 
   7   8   0       14.74       13.80      3.32 o 
   8   8   0        4.01        0.52      2.88 o 
   9   8   0       14.39        8.75      3.62 o 
  10   8   0        0.36       -4.93      3.26 o 
  11   8   0        2.79        1.46      5.61 o 
  12   8   0        1.34       -8.03      4.46 o 
   1   9   0        1.24        0.62      2.10 o 
   2   9   0       10.83       10.10      2.11 o 
   3   9   0       73.15       87.12      4.11 o 
   4   9   0      288.85      312.82      8.33 o 
   5   9   0       26.73       29.80      4.69 o 
   6   9   0        7.59        4.28      3.28 o 
   7   9   0       37.23       33.11      5.28 o 
   8   9   0        2.07        0.50      3.93 o 
   9   9   0       59.13       46.94     13.30 o 
  10   9   0        0.28       -5.59      4.04 o 
  11   9   0        9.21        2.26      4.80 o 
   0  10   0        1.98       -1.17      4.12 o 
   1  10   0       27.41       24.76      4.22 o 
   2  10   0        4.34        3.48      3.05 o 
   3  10   0       93.63       91.91      5.21 o 
   4  10   0       58.87       64.56      4.82 o 
   5  10   0       46.94       42.80      4.22 o 
   6  10   0        0.05       -4.06      3.19 o 
   7  10   0        0.02       -1.40      3.62 o 
   8  10   0       13.02        9.90      4.75 o 
   9  10   0       15.40       15.24      6.43 o 
  10  10   0        0.31       -7.83      4.53 o 
   1  11   0        0.23       -2.29      2.79 o 
   2  11   0        5.84        2.08      3.20 o 
   3  11   0       17.42       13.32      4.02 o 
   4  11   0       24.67       17.14      4.22 o 
   5  11   0        1.96       -8.53      4.73 o 
   6  11   0        0.03       -2.38      5.34 o 
   7  11   0        0.19       -0.92      3.76 o 
   8  11   0        6.76        1.92      4.25 o 
   0  12   0       23.03       16.46      6.54 o 
   1  12   0       45.76       40.17      5.58 o 
   2  12   0       49.63       54.76      6.06 o 
   3  12   0       11.71       11.00      4.21 o 
   4  12   0        9.82       12.81      4.11 o 
   5  12   0        1.55       -4.10      5.47 o 
   6  12   0        5.94        8.02      6.72 o 
   1  13   0       25.62       22.52      5.13 o 
   2  13   0        1.87       -4.26      3.39 o 
   3  13   0        4.90        1.49      3.76 o 
 -15   1   1        1.63      -10.23      5.98 o 
 -14   1   1       21.96       16.57      6.14 o 
 -13   1   1        1.77       -0.73      4.95 o 
 -12   1   1       36.07       40.23      6.18 o 
 -11   1   1        0.01        3.30      4.45 o 
 -10   1   1        2.82        0.43      2.85 o 
  -9   1   1       43.85       47.06      3.95 o 
  -8   1   1      653.11      711.29     12.01 o 
  -7   1   1       88.77       90.14      3.78 o 
  -6   1   1      382.04      385.60      7.99 o 
  -5   1   1     1953.56     1848.68     39.67 o 
  -4   1   1      375.33      362.56      8.58 o 
  -3   1   1      291.44      253.60      3.92 o 
  -2   1   1    19236.61    18288.01    203.25 o 
  -1   1   1      434.27      415.35      5.33 o 
   0   1   1       83.88       71.77      1.56 o 
   1   1   1      160.53      127.36      1.83 o 
   2   1   1     3777.28     3575.28     32.72 o 
   3   1   1       21.34       13.98      1.29 o 
   4   1   1      158.81      162.55      3.07 o 
   5   1   1        2.19        1.15      0.87 o 
   6   1   1        2.00        2.40      1.28 o 
   7   1   1      126.85      123.64      3.30 o 
   8   1   1      107.59      115.29      4.02 o 
   9   1   1      144.21      152.55      5.04 o 
  10   1   1        0.15       -2.85      1.99 o 
  11   1   1       96.99      112.68     13.28 o 
  12   1   1        0.38       -5.69      6.52 o 
  13   1   1        6.71        0.81      6.37 o 
  14   1   1       15.90       15.99      5.93 o 
  15   1   1        4.40       -2.66      6.17 o 
 -15   2   1        3.65       -8.25      5.83 o 
 -14   2   1        0.23       -6.13      5.02 o 
 -13   2   1        3.91       -7.43      4.74 o 
 -12   2   1        3.33        1.74      4.68 o 
 -11   2   1        4.08        0.86      4.26 o 
 -10   2   1       36.84       37.43      4.02 o 
  -9   2   1       17.10       15.76      3.82 o 
  -8   2   1       10.57       11.10      2.09 o 
  -7   2   1      104.38      105.68      2.97 o 
  -6   2   1       97.34      107.45      2.30 o 
  -5   2   1     1358.20     1464.79     15.33 o 
  -4   2   1       96.06       74.51      2.08 o 
  -3   2   1      986.51      998.27      8.68 o 
  -2   2   1      514.38      489.41      4.71 o 
  -1   2   1      835.39      851.37      9.10 o 
   0   2   1     2606.77     2578.73     25.28 o 
   1   2   1    16222.18    16216.23    122.15 o 
   2   2   1     5617.95     5726.66     52.30 o 
   3   2   1      387.54      402.21      5.75 o 
   4   2   1      936.80      899.55     11.19 o 
   5   2   1       47.45       45.54      2.29 o 
   6   2   1        0.15        0.05      0.92 o 
   7   2   1      120.34      145.67      3.56 o 
   8   2   1       78.42       79.40      3.14 o 
   9   2   1        0.01       -0.32      1.96 o 
  10   2   1       70.06       64.50      4.81 o 
  11   2   1       22.91       24.69      4.97 o 
  12   2   1       28.17       21.34      5.44 o 
  13   2   1        2.26       -6.85      4.69 o 
  14   2   1        0.20       -2.12      5.33 o 
  15   2   1        7.81        0.87      6.04 o 
 -15   3   1        1.31       -8.21      5.72 o 
 -14   3   1        3.76       -0.80     11.32 o 
 -13   3   1        0.14        1.44      4.95 o 
 -12   3   1       11.83        4.96      6.68 o 
 -11   3   1        3.74        1.11      3.17 o 
 -10   3   1       67.80       68.74      4.92 o 
  -9   3   1        2.18       -0.31      2.95 o 
  -8   3   1        0.44        1.25      2.06 o 
  -7   3   1       54.85       52.86      2.00 o 
  -6   3   1      282.43      314.98      4.71 o 
  -5   3   1        1.27        2.00      1.32 o 
  -4   3   1      755.85      796.30     10.60 o 
  -3   3   1        8.38       11.66      0.99 o 
  -2   3   1        6.08        4.31      0.77 o 
  -1   3   1      762.83      731.25      8.36 o 
   0   3   1      337.39      351.62      5.78 o 
   1   3   1     5144.85     5083.53     39.99 o 
   2   3   1     3024.37     2906.97     22.81 o 
   3   3   1     1675.71     1628.15     16.47 o 
   4   3   1     1237.14     1232.78     12.01 o 
   5   3   1      192.03      169.77      3.78 o 
   6   3   1       71.46       70.76      2.75 o 
   7   3   1       36.05       36.57      3.64 o 
   8   3   1      132.72      146.15      4.05 o 
   9   3   1       18.88       18.57      2.16 o 
  10   3   1       54.82       57.91      4.73 o 
  11   3   1        1.26       -4.54      2.88 o 
  12   3   1       14.67        9.25      4.42 o 
  13   3   1        1.87       -1.98      5.61 o 
  14   3   1        1.14       -9.64      5.78 o 
  15   3   1        1.91        0.00      8.07 o 
 -15   4   1        3.03       -8.69      8.04 o 
 -14   4   1        0.00      -11.12      6.47 o 
 -13   4   1        4.87        1.77      4.98 o 
 -12   4   1        0.11       -0.52      8.60 o 
 -11   4   1       11.45        7.14      6.73 o 
 -10   4   1       14.14       13.13      3.43 o 
  -9   4   1       66.17       59.36      3.64 o 
  -8   4   1        3.39        5.06      2.76 o 
  -7   4   1       14.45       13.77      1.56 o 
  -6   4   1      127.20      131.72      3.28 o 
  -5   4   1       63.66       70.58      2.38 o 
  -4   4   1       10.12        8.50      1.10 o 
  -3   4   1     2427.65     2534.85     20.89 o 
  -2   4   1       19.82       19.10      1.26 o 
  -1   4   1      745.89      750.90      8.95 o 
   0   4   1      922.60      985.39      8.96 o 
   1   4   1       11.57       16.70      1.00 o 
   2   4   1       25.59       21.79      1.13 o 
   3   4   1     1063.20     1089.21     11.98 o 
   4   4   1     1426.03     1407.73     13.71 o 
   5   4   1      112.42      125.67      3.59 o 
   6   4   1      222.41      230.03      4.39 o 
   7   4   1        7.64        9.43      1.72 o 
   8   4   1       16.23       16.56      2.67 o 
   9   4   1       21.73       15.51      2.67 o 
  10   4   1      110.81      114.76      5.98 o 
  11   4   1       15.43       10.28      3.55 o 
  12   4   1        1.10       -0.28      3.48 o 
  13   4   1        3.83       -1.60      6.27 o 
  14   4   1        5.25        6.38      7.75 o 
 -14   5   1        4.05       -2.17      7.07 o 
 -13   5   1       13.68        3.67      7.03 o 
 -12   5   1       27.75       16.92      4.07 o 
 -11   5   1       10.46        8.85      3.45 o 
 -10   5   1       75.66       69.08      4.15 o 
  -9   5   1        0.01        3.03      1.99 o 
  -8   5   1        1.22        0.12      1.86 o 
  -7   5   1        9.11       11.63      1.61 o 
  -6   5   1       15.69       17.78      1.73 o 
  -5   5   1       93.22       96.29      2.97 o 
  -4   5   1       22.73       29.31      1.51 o 
  -3   5   1      182.47      188.51      3.06 o 
  -2   5   1       32.12       40.75      1.86 o 
  -1   5   1       59.66       73.46      2.10 o 
   0   5   1       40.99       46.70      1.71 o 
   1   5   1       44.77       36.87      1.53 o 
   2   5   1        9.10       10.57      0.99 o 
   3   5   1      974.62      984.19     10.17 o 
   4   5   1      691.71      681.36      8.09 o 
   5   5   1      298.20      319.77      5.93 o 
   6   5   1      256.29      274.41      5.00 o 
   7   5   1       85.86       82.02      3.32 o 
   8   5   1      400.73      443.53      8.32 o 
   9   5   1      235.41      248.46      7.75 o 
  10   5   1       93.21      103.33     18.17 o 
  11   5   1       12.43        9.50      5.83 o 
  12   5   1        0.01       -3.45      4.18 o 
  13   5   1        7.94       -2.07      4.44 o 
  14   5   1        4.47        3.53      7.70 o 
 -14   6   1       14.70        5.54      8.16 o 
 -13   6   1        6.09       -1.79      6.74 o 
 -12   6   1        0.13       -5.64      3.99 o 
 -11   6   1       17.29        9.74      4.38 o 
 -10   6   1       11.06        9.49      2.61 o 
  -9   6   1        0.07       -2.41      1.90 o 
  -8   6   1        0.03       -1.39      2.30 o 
  -7   6   1        0.27       -0.69      2.99 o 
  -6   6   1       22.98       24.77      1.93 o 
  -5   6   1       95.58      103.01      2.76 o 
  -4   6   1        0.24        0.39      0.99 o 
  -3   6   1      479.83      503.81      6.07 o 
  -2   6   1       14.85       14.28      1.43 o 
  -1   6   1       10.69       19.26      1.55 o 
   0   6   1      185.56      205.63      3.47 o 
   1   6   1      106.01      102.66      2.57 o 
   2   6   1       20.86       14.84      1.19 o 
   3   6   1      242.33      233.90      4.12 o 
   4   6   1      247.88      259.81      5.16 o 
   5   6   1       47.82       45.32      2.82 o 
   6   6   1        9.86       18.45      2.04 o 
   7   6   1       61.24       55.94      3.43 o 
   8   6   1       63.90       70.88      4.64 o 
   9   6   1       11.39        9.76      4.97 o 
  10   6   1       39.77       36.48      5.72 o 
  11   6   1        3.28       -3.18      4.00 o 
  12   6   1       10.16        9.27      4.84 o 
  13   6   1        0.18        0.64      4.75 o 
 -13   7   1        3.23       -9.22      6.55 o 
 -12   7   1        0.92       -7.35      4.28 o 
 -11   7   1        8.78        2.98      4.50 o 
 -10   7   1        2.25       -4.94      3.80 o 
  -9   7   1        4.41        3.68      2.31 o 
  -8   7   1       69.13       66.63      4.07 o 
  -7   7   1       99.61      103.39      4.74 o 
  -6   7   1       10.96       13.57      2.75 o 
  -5   7   1       12.79       14.08      1.57 o 
  -4   7   1        1.13        3.87      1.39 o 
  -3   7   1       22.54       19.38      1.64 o 
  -2   7   1       35.52       39.28      2.24 o 
  -1   7   1        0.08       -1.48      0.99 o 
   0   7   1       12.47       15.14      1.41 o 
   1   7   1        1.32        0.83      1.01 o 
   2   7   1        8.85        7.74      1.15 o 
   3   7   1        6.04        7.07      1.32 o 
   4   7   1        9.12        8.75      1.51 o 
   5   7   1      164.48      150.45      4.57 o 
   6   7   1     1236.13     1264.36     19.51 o 
   7   7   1      495.89      482.55     10.45 o 
   8   7   1       10.93       15.37      4.46 o 
   9   7   1       33.11       34.38      7.04 o 
  10   7   1        9.46       -0.90      4.04 o 
  11   7   1        0.36       -1.61      4.13 o 
  12   7   1       15.51       15.32      5.43 o 
  13   7   1        6.19       -4.48      4.58 o 
 -12   8   1        0.01       -3.29      3.74 o 
 -11   8   1        6.32        2.71      3.74 o 
 -10   8   1        9.63        1.56      3.91 o 
  -9   8   1       47.04       41.13      4.67 o 
  -8   8   1       18.65       20.21      3.76 o 
  -7   8   1        3.62       -0.76      1.92 o 
  -6   8   1        1.62       -0.32      2.07 o 
  -5   8   1        1.46       -1.33      1.25 o 
  -4   8   1       21.90       22.43      1.84 o 
  -3   8   1        9.50       11.97      1.49 o 
  -2   8   1       50.94       61.43      3.50 o 
  -1   8   1       30.30       37.21      2.40 o 
   0   8   1       22.18       25.45      2.21 o 
   1   8   1       27.91       32.55      2.28 o 
   2   8   1       87.85       94.59      4.03 o 
   3   8   1       38.36       39.99      3.02 o 
   4   8   1      293.80      285.70      7.88 o 
   5   8   1       23.35       22.71      2.70 o 
   6   8   1      100.08      113.82      4.82 o 
   7   8   1        4.62        6.70      2.43 o 
   8   8   1       25.71       20.52      3.75 o 
   9   8   1        0.39       -7.01      3.51 o 
  10   8   1        1.49       -3.83      3.89 o 
  11   8   1        3.33        0.50      4.61 o 
  12   8   1        0.66       -8.58      4.29 o 
 -11   9   1       30.42       23.63      4.81 o 
 -10   9   1        4.89        2.16      3.70 o 
  -9   9   1       25.76       22.70      4.27 o 
  -8   9   1        7.57        6.68      3.19 o 
  -7   9   1       31.26       30.18      3.95 o 
  -6   9   1        4.16        1.11      2.04 o 
  -5   9   1       86.50       75.56      3.62 o 
  -4   9   1        2.62        3.62      1.73 o 
  -3   9   1        8.68        5.65      1.93 o 
  -2   9   1        8.36        4.05      1.52 o 
  -1   9   1        4.85        9.03      2.40 o 
   0   9   1       29.54       36.50      3.48 o 
   1   9   1        8.68        4.96      2.28 o 
   2   9   1       13.84       13.06      2.82 o 
   3   9   1       62.47       61.37      5.71 o 
   4   9   1        8.05        8.10      2.61 o 
   5   9   1        3.96        2.89      2.51 o 
   6   9   1       45.95       38.23      4.57 o 
   7   9   1       18.43       14.10      9.56 o 
   8   9   1       72.93       65.21      6.93 o 
   9   9   1        2.69       -7.83      3.92 o 
  10   9   1        8.35        7.57      5.85 o 
  11   9   1        0.05       -5.71      4.24 o 
 -10  10   1        1.47       -0.20      4.60 o 
  -9  10   1        2.75        4.56      4.52 o 
  -8  10   1        2.63       -3.54      6.40 o 
  -7  10   1        0.60       -2.48      3.45 o 
  -6  10   1        8.64        7.77      3.99 o 
  -5  10   1       37.42       36.62      4.73 o 
  -4  10   1       86.67       80.44      6.51 o 
  -3  10   1       50.67       36.09      4.81 o 
  -2  10   1       22.92       23.43      3.23 o 
  -1  10   1       20.93       26.84      4.19 o 
   0  10   1       28.74       23.94      4.16 o 
   1  10   1        3.31        2.62      2.97 o 
   2  10   1      119.92      117.19      5.50 o 
   3  10   1       58.08       58.52      5.65 o 
   4  10   1       39.99       33.13      3.85 o 
   5  10   1       14.63       10.31      3.09 o 
   6  10   1        1.09       -4.39      2.19 o 
   7  10   1        9.30        8.29      4.28 o 
   8  10   1        3.07        7.71      4.63 o 
   9  10   1       21.93       20.94      6.71 o 
  10  10   1        9.57        5.85      8.50 o 
  -8  11   1        0.03      -10.82      5.57 o 
  -7  11   1        1.84       -4.93      5.41 o 
  -6  11   1        1.16       -4.11      5.40 o 
  -5  11   1        1.18       -1.30      5.28 o 
  -4  11   1       17.08       12.14      3.99 o 
  -3  11   1       39.30       33.57      4.92 o 
  -2  11   1       30.21       27.34      4.65 o 
  -1  11   1       11.58        0.28      3.18 o 
   0  11   1        3.23       -0.35      3.16 o 
   1  11   1        1.59        0.21      3.14 o 
   2  11   1        0.41        0.75      3.72 o 
   3  11   1       26.79       26.63      4.75 o 
   4  11   1       31.26       30.68      3.90 o 
   5  11   1        0.51       -1.61      2.45 o 
   6  11   1        2.85        0.42      6.24 o 
   7  11   1        1.48       -5.32      7.04 o 
   8  11   1        2.39       -3.21      4.28 o 
  -6  12   1        8.36        7.29      6.59 o 
  -5  12   1        0.01       -6.31      4.99 o 
  -4  12   1        0.10        7.12      6.24 o 
  -3  12   1       15.64       16.13      4.43 o 
  -2  12   1       50.91       51.04      5.94 o 
  -1  12   1       11.61       10.13      4.10 o 
   0  12   1       16.56        9.63      4.08 o 
   1  12   1       25.36       25.78      5.41 o 
   2  12   1        1.53       -2.32      3.45 o 
   3  12   1        3.51        6.89      3.88 o 
   4  12   1        1.52       -0.36      5.46 o 
   5  12   1        1.64       -2.21      5.98 o 
   6  12   1        2.83       -2.90      6.10 o 
  -3  13   1        1.09       -5.01      4.97 o 
  -2  13   1       10.53       13.53      5.27 o 
  -1  13   1       14.47        8.68      4.36 o 
   0  13   1        3.59        5.92      4.06 o 
   1  13   1        0.10       -3.23      6.69 o 
   2  13   1        0.02       -2.02      4.40 o 
   3  13   1        0.30        0.27      3.85 o 
 -15   0   2        1.39      -12.08      7.91 o 
 -14   0   2       13.46       13.29      8.70 o 
 -13   0   2        0.14       -6.20      6.81 o 
 -12   0   2      148.22      165.68     13.23 o 
 -11   0   2       38.01       36.53      8.31 o 
 -10   0   2       18.80       19.52      7.14 o 
  -9   0   2       23.79       23.07      6.86 o 
  -8   0   2       41.93       36.49      5.13 o 
  -7   0   2      192.59      198.84     12.48 o 
  -6   0   2      212.65      198.81      5.50 o 
  -5   0   2       20.40       16.45      2.00 o 
  -4   0   2     5139.33     4484.94     84.93 o 
  -3   0   2    30023.32    26522.88    496.59 o 
  -1   0   2     6506.81     5878.53     70.50 o 
   0   0   2      172.88      142.69      3.09 o 
   1   0   2     1897.00     1726.56     18.19 o 
   2   0   2      631.33      610.48      6.60 o 
   3   0   2       21.57       18.79      1.16 o 
   4   0   2     1866.02     1611.34     43.35 o 
   5   0   2      549.56      517.36     10.13 o 
   6   0   2      286.31      274.53      5.85 o 
   7   0   2       63.51       65.70      3.40 o 
   8   0   2       84.83       80.41     10.78 o 
   9   0   2       44.83       41.65      6.68 o 
  10   0   2      117.83      139.18      7.25 o 
  11   0   2       85.54       82.64      6.96 o 
  12   0   2      152.57      160.23     12.97 o 
  13   0   2      184.59      180.07     13.97 o 
  14   0   2        2.86        1.84      7.80 o 
  15   0   2        1.14       -3.41      8.12 o 
 -15   1   2        6.03        2.70      6.28 o 
 -14   1   2        5.98        2.04      5.59 o 
 -13   1   2       26.47       23.86      6.04 o 
 -12   1   2       23.28       19.49      5.45 o 
 -11   1   2       16.70       14.21      4.93 o 
 -10   1   2       30.57       31.40      5.31 o 
  -9   1   2      162.02      185.45      7.39 o 
  -8   1   2      389.89      397.89      8.94 o 
  -7   1   2     1225.13     1282.15     20.42 o 
  -6   1   2        7.52       16.41      1.84 o 
  -5   1   2      508.68      465.51      7.68 o 
  -4   1   2       48.81       46.94      3.04 o 
  -3   1   2     4211.35     3932.24     41.02 o 
  -2   1   2      547.83      493.90     10.29 o 
  -1   1   2     3907.41     3901.66     43.29 o 
   0   1   2      840.96      800.49      8.26 o 
   1   1   2      594.91      576.19      6.75 o 
   2   1   2      240.00      225.34      2.75 o 
   3   1   2     1828.27     1736.66     19.17 o 
   4   1   2       20.31       15.18      1.74 o 
   5   1   2      173.93      158.65      4.61 o 
   6   1   2      126.61      121.99      3.07 o 
   7   1   2      319.27      322.85      5.35 o 
   8   1   2      230.12      232.21      4.89 o 
   9   1   2        1.66       -1.56      2.41 o 
  10   1   2       17.37       22.03      2.91 o 
  11   1   2        6.27        8.42      3.92 o 
  12   1   2        0.25       -1.27      4.50 o 
  13   1   2        6.75        4.51      5.23 o 
  14   1   2        9.78        5.37      5.72 o 
  15   1   2        1.98       -1.09      5.69 o 
 -15   2   2        5.67       -4.37      9.28 o 
 -14   2   2       26.04       19.27      7.84 o 
 -13   2   2        3.28        0.36      5.06 o 
 -12   2   2        2.90        5.52      4.87 o 
 -11   2   2        0.13       -4.11      4.11 o 
 -10   2   2       46.67       48.26      5.34 o 
  -9   2   2       18.96       19.30      3.95 o 
  -8   2   2        8.28       13.64      4.18 o 
  -7   2   2       50.00       48.76      2.40 o 
  -6   2   2        0.67       -1.15      1.36 o 
  -5   2   2     4715.21     4805.72     55.00 o 
  -4   2   2       25.76       17.32      1.55 o 
  -3   2   2     2049.16     1936.00     17.04 o 
  -2   2   2     2240.85     2138.51     15.78 o 
  -1   2   2       19.69       30.99      1.83 o 
   0   2   2     2038.92     2014.08     23.52 o 
   1   2   2     2063.92     2012.49     20.57 o 
   2   2   2     2753.41     2729.43     22.14 o 
   3   2   2     1773.37     1791.26     19.94 o 
   4   2   2      185.60      167.28      3.30 o 
   5   2   2       94.30       97.46      2.88 o 
   6   2   2        6.54        4.26      1.16 o 
   7   2   2      167.65      181.56      4.41 o 
   8   2   2       25.34       27.28      3.07 o 
   9   2   2       98.20      105.96      3.90 o 
  10   2   2      177.13      187.71      4.87 o 
  11   2   2       62.54       51.81      6.18 o 
  12   2   2        8.19        4.03      4.65 o 
  13   2   2        0.16       -8.70      4.35 o 
  14   2   2        8.16        0.37      6.89 o 
  15   2   2       23.22       14.91      9.11 o 
 -15   3   2        0.16        3.96      8.83 o 
 -14   3   2        9.30       11.42     11.36 o 
 -13   3   2        0.06       -6.46      4.62 o 
 -12   3   2        0.50        1.83      4.61 o 
 -11   3   2       64.82       56.98      6.33 o 
 -10   3   2      109.44      111.25     15.04 o 
  -9   3   2       51.38       51.80      6.52 o 
  -8   3   2        6.49        5.93      1.90 o 
  -7   3   2       25.85       33.75      1.93 o 
  -6   3   2       73.08       70.96      2.21 o 
  -5   3   2      109.31      102.08      2.45 o 
  -4   3   2        1.01        0.55      0.68 o 
  -3   3   2       90.44       87.86      2.09 o 
  -2   3   2      478.26      452.43      5.12 o 
  -1   3   2      117.60      116.32      2.61 o 
   0   3   2       10.68        9.38      1.00 o 
   1   3   2       27.73       27.67      1.62 o 
   2   3   2       10.21        9.23      1.06 o 
   3   3   2      289.64      301.29      4.44 o 
   4   3   2       37.80       43.60      2.05 o 
   5   3   2      645.11      666.46      9.82 o 
   6   3   2      269.36      284.01      5.82 o 
   7   3   2       86.45       86.58      3.34 o 
   8   3   2       23.65       26.95      2.03 o 
   9   3   2      241.99      262.07      5.56 o 
  10   3   2      191.60      206.54      5.99 o 
  11   3   2        2.65        3.74      3.35 o 
  12   3   2        0.00       -3.68      4.56 o 
  13   3   2        0.91       -2.92      6.39 o 
  14   3   2        0.46       -9.90      6.38 o 
  15   3   2        0.27       -8.26      7.49 o 
 -15   4   2        3.01       -6.53      5.66 o 
 -14   4   2        9.28       13.63      5.95 o 
 -13   4   2       12.98       10.09      5.41 o 
 -12   4   2       60.48       54.16     12.12 o 
 -11   4   2       22.85       22.96      4.61 o 
 -10   4   2        7.12        2.97      4.12 o 
  -9   4   2        1.80        1.21      2.02 o 
  -8   4   2        9.92       11.34      2.18 o 
  -7   4   2       58.50       56.40      3.14 o 
  -6   4   2       63.07       63.86      2.37 o 
  -5   4   2      230.62      251.38      3.84 o 
  -4   4   2      147.31      188.18      3.68 o 
  -3   4   2      291.12      320.90      4.61 o 
  -2   4   2      768.73      737.48      7.19 o 
  -1   4   2       24.43       30.83      1.75 o 
   0   4   2       19.32       21.21      1.39 o 
   1   4   2       45.22       33.39      1.43 o 
   2   4   2      298.95      312.06      3.91 o 
   3   4   2     2286.66     2285.42     22.46 o 
   4   4   2     1245.62     1305.53     12.99 o 
   5   4   2       66.38       66.58      2.55 o 
   6   4   2       43.77       45.48      2.96 o 
   7   4   2      113.31      117.20      3.96 o 
   8   4   2        1.81        2.42      2.76 o 
   9   4   2       15.13       15.83      2.27 o 
  10   4   2        6.61        3.37      3.38 o 
  11   4   2       18.27       10.33      4.38 o 
  12   4   2        4.42       -2.08      4.03 o 
  13   4   2        0.87       -1.51      4.26 o 
  14   4   2        0.17       -6.29      7.20 o 
 -14   5   2        0.60        3.45      7.71 o 
 -13   5   2       11.00        5.55      5.18 o 
 -12   5   2        4.10        2.84      4.51 o 
 -11   5   2        1.99       -0.05      3.21 o 
 -10   5   2       15.28       13.74      2.67 o 
  -9   5   2        1.19        0.26      1.94 o 
  -8   5   2        0.51       -1.23      1.84 o 
  -7   5   2       10.65       12.55      2.14 o 
  -6   5   2       65.46       70.10      2.56 o 
  -5   5   2      768.71      820.64      8.01 o 
  -4   5   2        4.08        3.75      1.04 o 
  -3   5   2       10.85        9.72      1.10 o 
  -2   5   2      683.44      733.42      9.18 o 
  -1   5   2      563.15      602.32      8.05 o 
   0   5   2       37.53       50.20      2.00 o 
   1   5   2     1224.84     1234.93     11.29 o 
   2   5   2      187.30      201.60      2.68 o 
   3   5   2     1454.40     1461.13     22.80 o 
   4   5   2      425.74      445.03      6.62 o 
   5   5   2      300.18      328.30      6.22 o 
   6   5   2      175.30      157.65      4.53 o 
   7   5   2      882.51      925.23     11.08 o 
   8   5   2      726.59      763.95     25.22 o 
   9   5   2       13.25       14.99      2.93 o 
  10   5   2       16.50       18.56      4.58 o 
  11   5   2        5.52        9.57      4.19 o 
  12   5   2        2.70        2.15      4.25 o 
  13   5   2        4.09       -2.42      4.38 o 
  14   5   2        5.67       -0.42      7.16 o 
 -14   6   2        1.16       -2.14      7.01 o 
 -13   6   2        0.41      -11.44      5.72 o 
 -12   6   2       11.17        7.36      4.47 o 
 -11   6   2       21.29       10.24      2.75 o 
 -10   6   2        0.62       -0.93      2.22 o 
  -9   6   2       29.62       29.35      3.05 o 
  -8   6   2       98.58       99.04      4.28 o 
  -7   6   2       19.79       23.36      2.79 o 
  -6   6   2       34.01       30.68      1.99 o 
  -5   6   2      268.86      279.11      4.30 o 
  -4   6   2       88.84       92.60      2.63 o 
  -3   6   2      452.73      471.44      5.95 o 
  -2   6   2      223.71      244.61      4.33 o 
  -1   6   2        2.43        0.62      1.10 o 
   0   6   2        8.19       12.42      1.37 o 
   1   6   2      640.12      634.03      7.85 o 
   2   6   2       14.12       16.24      1.09 o 
   3   6   2       69.01       73.55      2.34 o 
   4   6   2       19.39       19.38      1.83 o 
   5   6   2       58.87       61.02      3.59 o 
   6   6   2      253.50      279.10      8.69 o 
   7   6   2      114.53      124.98      5.82 o 
   8   6   2        3.65        3.26      2.39 o 
   9   6   2       34.64       26.63      5.09 o 
  10   6   2       30.62       26.68      5.15 o 
  11   6   2        0.07        1.59      4.01 o 
  12   6   2        0.98       -3.64      4.11 o 
  13   6   2        0.58        0.53      4.58 o 
 -13   7   2        2.45      -12.38      6.19 o 
 -12   7   2        0.76       -6.07      3.49 o 
 -11   7   2        1.00       -3.08      3.30 o 
 -10   7   2       11.28        5.54      2.62 o 
  -9   7   2        3.46        1.43      2.36 o 
  -8   7   2        7.18        4.50      2.07 o 
  -7   7   2       36.61       37.92      2.84 o 
  -6   7   2       20.70       23.53      2.10 o 
  -5   7   2        4.96        6.45      1.35 o 
  -4   7   2       17.90       20.68      1.65 o 
  -3   7   2       35.14       38.70      2.26 o 
  -2   7   2        0.05       -1.11      1.13 o 
  -1   7   2        0.39       -0.87      1.28 o 
   0   7   2      200.83      209.76      4.33 o 
   1   7   2       99.63      111.75      4.57 o 
   2   7   2       54.77       52.68      2.69 o 
   3   7   2      119.21      110.46      3.23 o 
   4   7   2      159.50      168.11      5.04 o 
   5   7   2      179.28      169.78      6.37 o 
   6   7   2        0.00       -0.29      2.32 o 
   7   7   2      301.20      312.29      9.36 o 
   8   7   2       12.84       13.49      3.36 o 
   9   7   2        4.73        5.16      4.06 o 
  10   7   2        0.16        4.36      4.35 o 
  11   7   2        4.67        1.80      4.49 o 
  12   7   2        0.00       -7.86      4.33 o 
  13   7   2        3.61        1.60      6.67 o 
 -12   8   2        0.01       -6.76      3.38 o 
 -11   8   2        1.21       -3.85      3.27 o 
 -10   8   2       20.86       14.41      3.81 o 
  -9   8   2       21.20       20.57      3.10 o 
  -8   8   2        0.68       -1.98      2.13 o 
  -7   8   2        6.70        3.63      2.16 o 
  -6   8   2       77.52       70.87      3.14 o 
  -5   8   2       17.06       18.71      1.77 o 
  -4   8   2       11.80       11.90      1.55 o 
  -3   8   2       78.97       83.33      3.04 o 
  -2   8   2       92.36       86.66      2.99 o 
  -1   8   2      211.20      213.35      4.70 o 
   0   8   2       10.23       11.79      2.12 o 
   1   8   2        2.27        1.72      1.70 o 
   2   8   2       11.17       13.65      2.53 o 
   3   8   2       46.57       56.46      3.53 o 
   4   8   2      840.58      843.61     14.77 o 
   5   8   2      387.30      375.52      9.32 o 
   6   8   2        3.04        3.54      2.52 o 
   7   8   2       59.37       70.74      5.93 o 
   8   8   2        4.71       -0.82      3.66 o 
   9   8   2        0.95        3.17      4.12 o 
  10   8   2        0.61       -2.13      4.04 o 
  11   8   2        2.05       -2.29      4.51 o 
  12   8   2        1.42       -2.81      5.80 o 
 -11   9   2        2.41       -2.69      3.65 o 
 -10   9   2       32.74       20.86      6.70 o 
  -9   9   2        0.82       -2.15      3.17 o 
  -8   9   2        6.86        6.36      2.50 o 
  -7   9   2       13.29       19.57      2.87 o 
  -6   9   2        3.23       -3.26      1.84 o 
  -5   9   2        0.67       -2.15      1.55 o 
  -4   9   2       25.42       28.31      2.06 o 
  -3   9   2        6.52        8.74      1.84 o 
  -2   9   2       19.91       22.22      2.22 o 
  -1   9   2        2.53        5.46      1.92 o 
   0   9   2        4.55        6.55      2.37 o 
   1   9   2       45.91       54.85      3.46 o 
   2   9   2        1.19       -0.12      1.85 o 
   3   9   2       24.82       28.55      3.45 o 
   4   9   2       14.41       15.40      2.97 o 
   5   9   2       31.88       34.72      3.83 o 
   6   9   2       43.86       45.76      4.42 o 
   7   9   2       58.73       50.68      6.65 o 
   8   9   2       12.31        1.71      5.29 o 
   9   9   2        5.98       -3.03      4.34 o 
  10   9   2        5.38       -1.80      4.20 o 
  11   9   2        2.61       -4.62      4.96 o 
 -10  10   2        0.51       -4.51      4.44 o 
  -9  10   2        6.87        1.07      4.36 o 
  -8  10   2        0.06       -6.78      3.39 o 
  -7  10   2        0.04       -3.28      5.65 o 
  -6  10   2        1.16       -0.12      5.29 o 
  -5  10   2        0.11       -3.67      2.55 o 
  -4  10   2        1.96        1.42      2.18 o 
  -3  10   2       22.91       15.59      2.94 o 
  -2  10   2        9.66        8.46      3.79 o 
  -1  10   2        4.95        2.82      2.23 o 
   0  10   2        8.84        3.26      2.28 o 
   1  10   2       24.52       23.57      3.37 o 
   2  10   2       41.59       47.20      4.27 o 
   3  10   2       29.04       22.38      3.59 o 
   4  10   2        0.99       -0.23      2.40 o 
   5  10   2       78.42       78.20      5.51 o 
   6  10   2        7.73        4.05      2.84 o 
   7  10   2       19.24        6.08      7.27 o 
   8  10   2        1.06       -6.59      3.87 o 
   9  10   2       12.97        8.96      5.12 o 
  10  10   2       15.72        4.86      5.27 o 
  -8  11   2        0.21       -0.59      6.19 o 
  -7  11   2        0.45       -9.78      4.89 o 
  -6  11   2        0.00       -4.15      5.29 o 
  -5  11   2        6.73        0.39      5.03 o 
  -4  11   2        0.02       -1.77      4.80 o 
  -3  11   2        1.05       -0.38      3.60 o 
  -2  11   2        2.80        2.68      3.23 o 
  -1  11   2       14.68        8.70      5.15 o 
   0  11   2        2.87       -4.82      4.03 o 
   1  11   2        0.80       -2.43      3.60 o 
   2  11   2       25.95       22.10      3.53 o 
   3  11   2        5.87        6.24      2.77 o 
   4  11   2        8.75        5.12      2.72 o 
   5  11   2        0.29       -3.57      4.78 o 
   6  11   2        0.47       -6.68      3.34 o 
   7  11   2        2.13       -3.34      4.70 o 
   8  11   2        0.31       -5.64      4.18 o 
  -6  12   2        0.44       -0.99      5.43 o 
  -5  12   2        0.41       -4.77      5.00 o 
  -4  12   2       23.09       14.33      6.37 o 
  -3  12   2       31.54       30.87      4.97 o 
  -2  12   2        0.00       -3.66      3.09 o 
  -1  12   2        0.78       -3.40      3.14 o 
   0  12   2        0.22       -5.93      2.96 o 
   1  12   2       12.97       16.41      4.60 o 
   2  12   2        3.66       -0.44      3.58 o 
   3  12   2        0.00       -5.49      3.20 o 
   4  12   2        0.95        2.83      7.93 o 
   5  12   2        0.87       -0.76      3.60 o 
   6  12   2        1.30       -7.98      5.76 o 
  -3  13   2        0.08       -4.75      5.08 o 
  -2  13   2        0.97       -1.17      3.53 o 
  -1  13   2       10.47       11.81      4.25 o 
   0  13   2        4.00       -1.82      3.64 o 
   1  13   2        1.35       -4.94      3.51 o 
   2  13   2        0.19       -4.93      3.45 o 
 -15   1   3        4.47       -7.35      5.75 o 
 -14   1   3       22.97       17.09      6.63 o 
 -13   1   3       32.50       32.07      9.02 o 
 -12   1   3        5.25       -0.04      5.29 o 
 -11   1   3       19.93       27.60      5.37 o 
 -10   1   3        1.24       -0.31      4.11 o 
  -9   1   3       54.25       54.37      8.15 o 
  -8   1   3      105.82       95.69      8.97 o 
  -7   1   3      469.66      451.61     21.33 o 
  -6   1   3      520.68      529.34      8.78 o 
  -5   1   3     1149.59     1049.51     15.72 o 
  -4   1   3      399.17      383.31      7.53 o 
  -3   1   3      372.51      331.63      4.88 o 
  -2   1   3      488.23      450.48      4.65 o 
  -1   1   3      660.72      635.65      6.32 o 
   0   1   3      638.13      587.54      6.08 o 
   1   1   3      634.15      538.32      5.41 o 
   2   1   3      956.96      944.67      9.84 o 
   3   1   3      183.24      176.70      2.66 o 
   4   1   3     1862.04     1839.36     15.88 o 
   5   1   3     1935.17     2061.59     19.86 o 
   6   1   3      303.12      298.07      4.97 o 
   7   1   3       43.60       41.06      2.40 o 
   8   1   3      385.55      400.67      6.61 o 
   9   1   3        7.06        8.61      2.10 o 
  10   1   3      194.27      211.01      6.78 o 
  11   1   3      528.85      606.93     14.70 o 
  12   1   3        1.72        5.61      3.57 o 
  13   1   3       23.89       23.54      5.83 o 
  14   1   3        0.77       -5.35      5.12 o 
  15   1   3       10.43        1.56      5.72 o 
 -15   2   3        0.30      -11.07      5.53 o 
 -14   2   3        0.28       -4.81      7.96 o 
 -13   2   3        0.14       -4.14      4.68 o 
 -12   2   3        0.34       -0.42      7.75 o 
 -11   2   3        6.75        0.00      4.21 o 
 -10   2   3       28.88       21.66      4.73 o 
  -9   2   3        4.24        1.75      2.77 o 
  -8   2   3      178.90      204.43      7.25 o 
  -7   2   3      365.40      379.72      7.94 o 
  -6   2   3      108.34      122.33      5.71 o 
  -5   2   3       10.23       10.67      1.62 o 
  -4   2   3     2078.47     1975.84     19.50 o 
  -3   2   3      313.61      300.74      3.68 o 
  -2   2   3      885.17      863.11      8.21 o 
  -1   2   3      406.10      397.01      5.85 o 
   0   2   3      326.58      304.52      5.52 o 
   1   2   3     3674.36     3544.37     49.08 o 
   2   2   3      123.02      149.09      2.28 o 
   3   2   3      888.79      899.65      9.27 o 
   4   2   3       54.97       53.23      2.00 o 
   5   2   3      397.55      381.45      5.97 o 
   6   2   3       17.15       21.92      1.71 o 
   7   2   3        3.79        4.72      1.53 o 
   8   2   3       92.78       84.82      3.44 o 
   9   2   3      107.91      110.08      4.01 o 
  10   2   3       38.78       42.25      3.06 o 
  11   2   3        0.37        0.44      2.04 o 
  12   2   3        6.80        6.13      4.84 o 
  13   2   3       13.51        7.17      5.18 o 
  14   2   3       81.79       77.96     11.79 o 
  15   2   3        0.07      -14.26      7.13 o 
 -15   3   3        0.13       -2.70      6.12 o 
 -14   3   3        1.59       -4.82      5.32 o 
 -13   3   3        9.93        1.39      4.85 o 
 -12   3   3        5.15       -2.44      4.42 o 
 -11   3   3        9.91        7.22      4.60 o 
 -10   3   3        2.13       -1.91      4.30 o 
  -9   3   3      116.17      114.76      5.84 o 
  -8   3   3      165.81      175.10      6.15 o 
  -7   3   3        0.79        2.85      1.84 o 
  -6   3   3      942.37      996.55     12.01 o 
  -5   3   3      238.30      242.76      4.20 o 
  -4   3   3      345.80      353.92      4.01 o 
  -3   3   3        3.37        6.18      0.83 o 
  -2   3   3     2202.93     2113.32     18.63 o 
  -1   3   3      864.04      792.01      9.26 o 
   0   3   3        4.12        4.85      1.22 o 
   1   3   3      651.02      657.13      8.42 o 
   2   3   3     1640.23     1689.58     17.12 o 
   3   3   3      601.14      653.99      8.06 o 
   4   3   3       53.59       67.90      2.40 o 
   5   3   3      239.62      266.43      4.41 o 
   6   3   3      166.76      156.14      4.22 o 
   7   3   3       35.87       35.22      2.30 o 
   8   3   3      590.28      608.01      8.73 o 
   9   3   3      850.86      917.77     11.79 o 
  10   3   3       37.11       38.16      2.96 o 
  11   3   3       22.55       30.90      5.75 o 
  12   3   3        0.51        1.64      3.75 o 
  14   3   3        8.61        3.21      7.72 o 
 -15   4   3        0.27       -4.19      5.63 o 
 -14   4   3        0.01       -4.19      5.28 o 
 -13   4   3        2.45        4.63      5.24 o 
 -12   4   3        1.75       -2.58      4.39 o 
 -11   4   3       13.95        4.64      4.55 o 
 -10   4   3       16.57       12.81      3.30 o 
  -9   4   3        5.43        1.85      1.94 o 
  -8   4   3        3.02        0.65      2.35 o 
  -7   4   3       33.89       33.88      2.70 o 
  -6   4   3        0.43        2.29      2.77 o 
  -5   4   3     1019.46     1070.00      9.54 o 
  -4   4   3     2822.79     3022.09     22.88 o 
  -3   4   3      169.39      170.75      2.82 o 
  -2   4   3       47.50       54.07      1.88 o 
  -1   4   3      340.27      334.10      5.31 o 
   0   4   3       34.99       31.23      2.27 o 
   1   4   3      547.31      530.52      7.58 o 
   2   4   3       94.65      101.15      2.73 o 
   3   4   3      687.28      676.87      8.95 o 
   4   4   3       97.76      117.18      3.03 o 
   5   4   3      105.57       92.77      3.14 o 
   6   4   3        3.76        2.18      1.89 o 
   7   4   3      182.91      183.92      5.87 o 
   8   4   3      170.71      175.63      5.48 o 
   9   4   3        3.88       -0.10      1.71 o 
  10   4   3        0.64       -0.73      1.92 o 
  11   4   3        0.74       -3.12      5.34 o 
  12   4   3        2.27        0.39      5.63 o 
  13   4   3        0.78        2.72      4.42 o 
  14   4   3        4.31       -3.33      7.23 o 
 -14   5   3        0.78       -2.25      5.39 o 
 -13   5   3       14.18       14.56      5.57 o 
 -12   5   3        0.55       -2.73      5.50 o 
 -11   5   3        0.23       -0.62      3.09 o 
 -10   5   3        3.33       -0.64      2.06 o 
  -9   5   3       18.27       19.25      2.63 o 
  -8   5   3       15.53       13.17      3.63 o 
  -7   5   3       90.78       89.95      3.73 o 
  -6   5   3      164.31      165.71      3.81 o 
  -5   5   3        0.90        0.92      1.07 o 
  -4   5   3        0.28        0.94      0.90 o 
  -3   5   3        3.83        4.70      1.08 o 
  -2   5   3        0.07        0.19      1.19 o 
  -1   5   3       30.01       24.65      1.76 o 
   0   5   3      337.84      378.34      5.28 o 
   1   5   3       48.67       42.85      2.47 o 
   2   5   3      187.07      180.66      3.81 o 
   3   5   3      296.12      335.30      5.83 o 
   4   5   3       34.40       32.37      1.98 o 
   5   5   3        3.41        0.09      1.21 o 
   6   5   3        0.49       -3.24      2.14 o 
   7   5   3      803.26      840.64     14.62 o 
   8   5   3       14.86       14.99      2.80 o 
   9   5   3       32.29       35.92      3.97 o 
  10   5   3        2.47        3.24      6.71 o 
  11   5   3        5.90       -5.25      3.52 o 
  12   5   3        1.99       -7.34      3.83 o 
  13   5   3        5.61       -0.86      4.50 o 
  14   5   3        2.80       -3.00      7.14 o 
 -14   6   3        5.00       -3.42      7.34 o 
 -13   6   3        0.29        2.92      5.22 o 
 -12   6   3        0.09       -0.14      6.04 o 
 -11   6   3        5.97        6.30      4.10 o 
 -10   6   3        2.79        2.72      3.68 o 
  -9   6   3       19.66       11.07      2.53 o 
  -8   6   3       39.48       34.41      2.73 o 
  -7   6   3       58.30       52.87      3.05 o 
  -6   6   3      321.97      351.76      5.68 o 
  -5   6   3       44.80       47.10      2.16 o 
  -4   6   3       22.67       25.55      1.70 o 
  -3   6   3      404.60      438.38      5.76 o 
  -2   6   3      732.94      783.40      9.38 o 
  -1   6   3     1664.51     1681.26     18.93 o 
   0   6   3      156.21      194.02      3.86 o 
   1   6   3       10.00        9.89      1.74 o 
   2   6   3        6.79        3.30      1.26 o 
   3   6   3      181.90      197.95      4.37 o 
   4   6   3       10.80       12.45      2.06 o 
   5   6   3     1184.39     1172.28     21.95 o 
   6   6   3      435.58      435.23      9.83 o 
   7   6   3       45.39       50.57      4.13 o 
   8   6   3       12.95       12.32      3.74 o 
   9   6   3        8.75        7.20      3.08 o 
  10   6   3        4.13        1.93      3.86 o 
  11   6   3        3.02        1.82      4.66 o 
  12   6   3        9.07        2.64      4.70 o 
  13   6   3        0.23       -0.28      4.77 o 
 -13   7   3        1.58       -3.77      4.95 o 
 -12   7   3        0.65       -8.37      4.18 o 
 -11   7   3        0.39        0.45      2.47 o 
 -10   7   3        0.71       -0.34      2.36 o 
  -9   7   3        9.98        9.12      2.32 o 
  -8   7   3       70.31       72.68      3.65 o 
  -7   7   3       17.15       18.80      2.33 o 
  -6   7   3        0.43       -1.32      1.37 o 
  -5   7   3       60.71       66.82      2.64 o 
  -4   7   3        4.22        2.60      1.25 o 
  -3   7   3       14.67       16.65      1.77 o 
  -2   7   3       55.19       64.89      2.81 o 
  -1   7   3        2.03        0.19      1.32 o 
   0   7   3        0.86        0.20      1.09 o 
   1   7   3        4.58        2.44      1.70 o 
   2   7   3       96.53      101.13      4.15 o 
   3   7   3       76.48       74.01      3.81 o 
   4   7   3        8.01       11.84      4.44 o 
   5   7   3     1244.53     1305.05     20.17 o 
   6   7   3        0.11       -1.16      2.17 o 
   7   7   3       29.33       28.71      3.68 o 
   8   7   3        0.82        0.41      2.87 o 
   9   7   3        0.42       -3.61      3.40 o 
  10   7   3        0.13        0.48      3.91 o 
  11   7   3        3.97        5.30      4.65 o 
  12   7   3        3.10        1.27      4.77 o 
 -12   8   3        6.21        0.22      6.78 o 
 -11   8   3        1.01       -5.10      3.43 o 
 -10   8   3        1.41       -0.40      2.53 o 
  -9   8   3        2.96       -2.01      2.54 o 
  -8   8   3        0.92        1.55      2.14 o 
  -7   8   3       30.02       28.78      2.75 o 
  -6   8   3        2.69        2.16      1.61 o 
  -5   8   3        0.53        0.99      1.43 o 
  -4   8   3        3.50        2.16      1.33 o 
  -3   8   3       36.08       34.18      2.23 o 
  -2   8   3       19.29       27.02      3.37 o 
  -1   8   3        9.24        8.07      2.05 o 
   0   8   3       18.51       26.09      2.81 o 
   1   8   3      138.93      135.11      4.82 o 
   2   8   3       34.74       37.89      3.83 o 
   3   8   3       10.01       14.28      2.97 o 
   4   8   3        1.31        1.66      2.34 o 
   5   8   3       19.69       21.15      3.32 o 
   6   8   3       55.97       58.10      5.38 o 
   7   8   3        2.55        3.14      2.54 o 
   8   8   3       19.07       11.20      3.09 o 
   9   8   3        0.09       -3.10      3.70 o 
  10   8   3        0.01       -3.59      6.19 o 
  11   8   3        4.45        0.12      4.51 o 
 -11   9   3        4.05       -4.23      3.60 o 
 -10   9   3        4.77        3.14      3.57 o 
  -9   9   3       26.46       21.88      3.31 o 
  -8   9   3        0.40       -2.05      2.24 o 
  -7   9   3        1.47        0.36      2.19 o 
  -6   9   3        1.36       -0.81      1.76 o 
  -5   9   3        9.91       11.56      2.25 o 
  -4   9   3       13.45       11.15      1.80 o 
  -3   9   3       28.65       32.75      2.59 o 
  -2   9   3        5.35        7.37      1.90 o 
  -1   9   3        9.27       10.29      2.24 o 
   0   9   3       74.25       75.87      4.10 o 
   1   9   3       41.32       49.83      3.58 o 
   2   9   3       81.58       78.12      4.24 o 
   3   9   3        9.33        3.79      2.22 o 
   4   9   3       40.49       39.30      4.40 o 
   5   9   3       26.85       23.35      3.59 o 
   6   9   3       38.81       36.86      4.10 o 
   7   9   3      103.69       96.54     10.00 o 
   8   9   3       18.77        8.09      9.55 o 
   9   9   3        4.52        5.71      9.65 o 
  10   9   3        0.24       -0.81      4.64 o 
 -10  10   3        0.61       -2.78      3.39 o 
  -9  10   3        0.00       -5.80      6.52 o 
  -8  10   3        0.63        2.09      2.91 o 
  -7  10   3        0.78       -0.01      2.45 o 
  -6  10   3        0.06       -1.56      2.31 o 
  -5  10   3       26.89       24.53      3.38 o 
  -4  10   3       16.20       21.36      4.59 o 
  -3  10   3       26.43       23.35      2.48 o 
  -2  10   3        0.74       -0.41      1.80 o 
  -1  10   3       13.67       12.71      4.85 o 
   0  10   3        9.73        4.86      3.07 o 
   1  10   3        8.26        9.19      2.76 o 
   2  10   3        6.91        2.61      3.37 o 
   3  10   3        0.70        0.85      2.38 o 
   4  10   3        0.84       -0.58      2.34 o 
   5  10   3       16.37       12.59      3.16 o 
   6  10   3        0.37       -0.90      2.64 o 
   7  10   3       28.73       30.25      5.96 o 
   8  10   3       50.94       42.99      6.69 o 
   9  10   3        1.21        1.41      4.62 o 
  -8  11   3        0.29       -0.18      6.08 o 
  -7  11   3        0.00       -6.15      5.21 o 
  -6  11   3        9.50        6.90      5.64 o 
  -5  11   3        2.98       -2.94      2.88 o 
  -4  11   3        0.62       -1.89      2.72 o 
  -3  11   3        1.88       -0.94      2.40 o 
  -2  11   3        0.38       -2.81      2.19 o 
  -1  11   3        6.72        3.07      2.57 o 
   0  11   3        1.77       -1.75      3.10 o 
   1  11   3       10.93       12.34      4.48 o 
   2  11   3        0.12       -1.86      4.18 o 
   3  11   3        0.04       -0.77      2.47 o 
   4  11   3        0.04       -1.45      3.26 o 
   5  11   3        1.51       -1.27      2.77 o 
   6  11   3        0.21        0.71      2.86 o 
   7  11   3       18.71       12.25      5.02 o 
   8  11   3        0.04       -7.13      3.94 o 
  -6  12   3        0.19       -3.11      5.48 o 
  -5  12   3        1.97       -1.36      5.02 o 
  -4  12   3        0.11       -1.35      4.92 o 
  -3  12   3        7.93        6.19      5.58 o 
  -2  12   3        0.33       -4.75      4.72 o 
  -1  12   3        5.18        5.79      3.93 o 
   0  12   3        2.81       -4.79      3.19 o 
   1  12   3        7.11        6.39      6.82 o 
   2  12   3        0.59       -5.56      3.86 o 
   3  12   3        2.20        1.05      3.51 o 
   4  12   3        7.96       10.15      4.24 o 
   5  12   3        1.29       -1.02      2.92 o 
  -2  13   3        0.69        0.84      5.29 o 
  -1  13   3        0.24        1.23      3.78 o 
   0  13   3        5.48       -0.14      6.57 o 
   1  13   3        0.76       -5.60      5.08 o 
 -15   0   4        0.47        2.18      8.89 o 
 -14   0   4        0.29        1.45      7.57 o 
 -13   0   4        8.62       -5.73      7.15 o 
 -12   0   4        0.04        1.66      6.62 o 
 -11   0   4        7.07       -1.46      5.68 o 
 -10   0   4        5.17        4.41      6.02 o 
  -7   0   4      825.63      785.92     16.73 o 
  -6   0   4     1661.95     1581.86     31.22 o 
  -5   0   4        8.24        6.11      1.21 o 
  -4   0   4      949.14      854.65     13.69 o 
  -3   0   4     2401.61     2391.54     45.43 o 
  -2   0   4     1162.24     1035.57     12.23 o 
  -1   0   4     1480.31     1421.17     20.60 o 
   0   0   4      545.39      596.28     11.69 o 
   1   0   4       29.31       20.09      1.40 o 
   2   0   4     3418.97     3373.55     89.62 o 
   3   0   4     2288.26     2300.17     33.98 o 
   4   0   4       99.67      105.85      2.79 o 
   5   0   4       48.57       57.81      2.46 o 
   6   0   4      551.29      529.05      9.38 o 
   7   0   4        0.42        1.73      1.77 o 
   8   0   4        4.61        7.25      2.36 o 
   9   0   4      462.39      498.70     12.71 o 
  10   0   4       38.22       31.12      4.63 o 
  11   0   4      348.80      434.77     12.84 o 
  12   0   4       42.65       44.25     11.14 o 
  13   0   4        8.34        0.52      6.73 o 
  14   0   4        1.27        1.23      7.60 o 
 -15   1   4        0.13       -0.51      6.21 o 
 -14   1   4        0.69      -10.58      8.13 o 
 -13   1   4        1.91        3.35      5.74 o 
 -12   1   4        8.06        8.22      7.46 o 
 -11   1   4        5.61        8.07      4.67 o 
 -10   1   4       14.65       12.49      4.48 o 
  -9   1   4      103.51      108.78     10.27 o 
  -7   1   4       26.29       19.51      2.20 o 
  -6   1   4      483.24      439.13      9.08 o 
  -5   1   4     1295.76     1220.78     19.39 o 
  -4   1   4       62.55       60.45      2.61 o 
  -3   1   4       25.68       21.57      1.04 o 
  -2   1   4     2105.59     1922.97     15.94 o 
  -1   1   4       37.90       34.05      1.21 o 
   0   1   4     5814.18     5343.86     42.17 o 
   1   1   4       36.00       42.62      1.76 o 
   2   1   4     1316.58     1303.20     17.39 o 
   3   1   4        0.03        1.35      0.80 o 
   4   1   4     2961.76     3019.82     29.80 o 
   5   1   4      111.74      126.31      2.74 o 
   6   1   4      461.84      459.12      6.08 o 
   7   1   4       26.08       24.01      2.11 o 
   8   1   4        2.59        4.08      1.76 o 
   9   1   4      140.36      152.99      4.59 o 
  10   1   4       21.47       18.19      2.52 o 
  11   1   4      155.31      187.74      6.45 o 
  12   1   4       95.65      103.60     11.01 o 
  13   1   4        3.17       -1.62      4.66 o 
  14   1   4        6.27       -3.20      5.01 o 
 -15   2   4        2.87      -11.08      5.54 o 
 -14   2   4        0.29       -0.97      5.53 o 
 -13   2   4        2.29        3.15      5.02 o 
 -12   2   4       13.26        4.83      8.00 o 
 -11   2   4       42.20       38.43      5.82 o 
 -10   2   4       18.96       12.69      4.66 o 
  -9   2   4       96.60       82.72      6.72 o 
  -8   2   4      147.41      150.67      5.49 o 
  -7   2   4      112.20      110.90      6.28 o 
  -6   2   4      147.56      146.85      9.12 o 
  -5   2   4       32.14       40.98      4.06 o 
  -4   2   4       39.12       44.57      2.11 o 
  -3   2   4      380.09      383.28     12.54 o 
  -2   2   4     2127.17     2118.15     24.35 o 
  -1   2   4        1.23       -0.43      0.99 o 
   0   2   4      329.31      340.57      5.00 o 
   1   2   4       66.92       69.73      2.39 o 
   2   2   4      422.70      442.78      7.57 o 
   3   2   4     1941.99     2130.15     20.14 o 
   4   2   4      353.06      372.85      5.70 o 
   5   2   4        5.38        7.56      1.29 o 
   6   2   4      107.46      123.12      3.35 o 
   7   2   4        3.35        4.06      1.57 o 
   8   2   4       45.09       42.19      2.84 o 
   9   2   4      108.60      116.51      4.11 o 
  10   2   4        1.90       -2.26      1.83 o 
  11   2   4       40.87       45.74      3.40 o 
  12   2   4        0.91        1.92      4.32 o 
  13   2   4       75.57       75.09     11.11 o 
  14   2   4       18.97        3.08      7.66 o 
 -15   3   4        0.06       -4.13      5.76 o 
 -14   3   4        0.01       -5.57      5.24 o 
 -13   3   4        3.32        2.38      4.96 o 
 -12   3   4       23.08       13.49      5.18 o 
 -11   3   4       37.96       28.43      5.47 o 
 -10   3   4       48.25       49.37      9.85 o 
  -9   3   4        7.22        5.17      2.87 o 
  -8   3   4        3.54        7.61      2.74 o 
  -7   3   4        1.61       -1.28      1.39 o 
  -6   3   4        5.74        4.92      1.43 o 
  -5   3   4       58.28       73.27      2.57 o 
  -4   3   4      211.46      201.21      4.75 o 
  -3   3   4       95.31       90.87      2.00 o 
  -2   3   4       11.66       16.31      1.07 o 
  -1   3   4      712.40      677.46      7.54 o 
   0   3   4      429.55      431.16      8.89 o 
   1   3   4      146.50      137.57      5.08 o 
   2   3   4     3775.69     4003.66     37.65 o 
   3   3   4       15.99       13.67      1.31 o 
   4   3   4       42.83       46.62      1.85 o 
   5   3   4       11.27        7.75      1.27 o 
   6   3   4      150.17      167.36      7.55 o 
   7   3   4       36.69       41.38      3.42 o 
   8   3   4       50.45       56.37      3.16 o 
   9   3   4       52.07       53.30      3.24 o 
  10   3   4       11.49       13.70      2.52 o 
  11   3   4       35.58       32.35      3.32 o 
  12   3   4       73.97       78.59      7.50 o 
  13   3   4        1.44        2.45      8.47 o 
  14   3   4        0.03        5.19      7.69 o 
 -14   4   4        2.79        0.76      5.43 o 
 -13   4   4        1.70       -4.79      4.72 o 
 -12   4   4        9.89        7.03      4.78 o 
 -11   4   4       40.90       34.94      5.82 o 
 -10   4   4        0.10        2.20      2.96 o 
  -9   4   4       73.90       74.01      4.78 o 
  -8   4   4        5.54        7.62      2.11 o 
  -7   4   4       68.91       80.79      3.22 o 
  -6   4   4       11.88       17.18      1.69 o 
  -5   4   4       62.42       60.21      1.97 o 
  -4   4   4       27.55       24.97      1.38 o 
  -3   4   4       17.23       16.42      1.20 o 
  -2   4   4        2.08        2.34      0.84 o 
  -1   4   4       62.77       65.31      2.26 o 
   0   4   4      692.65      727.65     11.21 o 
   1   4   4      693.38      779.62     12.28 o 
   2   4   4      436.86      486.58      6.36 o 
   3   4   4      153.92      152.46      3.80 o 
   4   4   4      130.60      149.11      5.02 o 
   5   4   4        1.42        4.03      1.41 o 
   6   4   4       60.34       60.06      5.67 o 
   7   4   4      135.34      126.01      5.47 o 
   8   4   4        0.77       -1.43      2.18 o 
   9   4   4        3.49        2.52      1.98 o 
  10   4   4        3.27        4.69      2.22 o 
  11   4   4       24.35       20.77      4.88 o 
  12   4   4        3.83       -1.10      4.06 o 
  13   4   4        4.43        6.95      9.25 o 
  14   4   4        0.54       -6.37      6.73 o 
 -14   5   4        0.12       -3.28      5.36 o 
 -13   5   4        2.55        1.02      5.11 o 
 -12   5   4       20.54       19.22      5.87 o 
 -11   5   4       32.03       33.40      9.36 o 
 -10   5   4       45.15       40.22      4.87 o 
  -9   5   4       22.11       13.97      2.22 o 
  -8   5   4       95.58       77.06      3.53 o 
  -7   5   4        9.70        9.66      1.95 o 
  -6   5   4       14.19       14.07      1.71 o 
  -5   5   4       28.60       30.11      1.67 o 
  -4   5   4      216.12      228.58      3.66 o 
  -3   5   4      122.64      138.02      3.03 o 
  -2   5   4      237.68      207.75      3.52 o 
  -1   5   4       11.45       11.25      1.27 o 
   0   5   4      468.78      447.25     11.86 o 
   1   5   4       10.78       10.80      1.67 o 
   2   5   4        0.15        1.41      1.04 o 
   3   5   4       50.93       54.17      2.55 o 
   4   5   4        6.85        6.21      2.93 o 
   5   5   4      231.70      229.86     10.50 o 
   6   5   4      131.44      133.91      6.94 o 
   7   5   4        0.20        1.82      2.12 o 
   8   5   4        0.27       -0.92      2.08 o 
   9   5   4       31.84       37.88      4.08 o 
  10   5   4        8.67        5.81      2.19 o 
  11   5   4        8.50        5.43      4.27 o 
  12   5   4        0.41       -0.80      7.96 o 
  13   5   4        0.04       -0.57      4.59 o 
 -13   6   4        0.19        2.73      4.19 o 
 -12   6   4        7.23        5.87      3.89 o 
 -11   6   4       31.53       36.52      4.80 o 
 -10   6   4        8.05        2.97      2.18 o 
  -9   6   4       47.77       31.19      3.18 o 
  -8   6   4       49.19       50.79      3.13 o 
  -7   6   4      159.15      175.39      5.21 o 
  -6   6   4       17.71       21.62      2.56 o 
  -5   6   4        9.62        9.56      1.36 o 
  -4   6   4      183.31      200.77      3.69 o 
  -3   6   4      117.23      128.22      3.72 o 
  -2   6   4      164.70      173.23      3.79 o 
  -1   6   4      208.21      219.00      4.71 o 
   0   6   4      371.50      353.11      7.77 o 
   1   6   4       56.08       54.80      3.74 o 
   2   6   4        3.74        3.44      1.65 o 
   3   6   4      257.75      270.76      6.20 o 
   4   6   4        2.96        2.98      3.15 o 
   5   6   4      145.67      139.85      5.84 o 
   6   6   4      104.95      104.36      5.21 o 
   7   6   4        4.31        3.69      2.37 o 
   8   6   4       58.92       52.71      5.76 o 
   9   6   4        0.00       -3.87      4.20 o 
  10   6   4        0.11       -1.18      3.65 o 
  11   6   4       33.73       30.12      5.77 o 
  12   6   4        0.74       -6.71      4.21 o 
  13   6   4        0.03       -5.22      4.45 o 
 -13   7   4        0.10        0.71      5.14 o 
 -12   7   4        0.61       -2.17      3.82 o 
 -11   7   4        0.11       -3.21      2.16 o 
 -10   7   4        2.04        1.08      2.91 o 
  -9   7   4        0.64        0.00      2.51 o 
  -8   7   4       54.65       53.57      4.94 o 
  -7   7   4        0.03        0.00      1.53 o 
  -6   7   4        7.45        6.46      1.64 o 
  -5   7   4       63.12       65.88      3.08 o 
  -4   7   4        5.58        2.87      1.28 o 
  -3   7   4       53.37       58.15      2.62 o 
  -2   7   4      105.96      115.01      3.79 o 
  -1   7   4        3.28        1.50      2.66 o 
   0   7   4      134.80      127.15      5.38 o 
   1   7   4      249.81      247.53      6.22 o 
   2   7   4      173.44      165.96      5.20 o 
   3   7   4      296.01      289.65      6.73 o 
   4   7   4        1.52        1.81      2.03 o 
   5   7   4        2.95        0.67      2.21 o 
   6   7   4        3.05        1.14      2.37 o 
   7   7   4        5.87        1.32      2.40 o 
   8   7   4        0.12       -0.24      2.31 o 
   9   7   4        3.74        1.48      2.59 o 
  10   7   4        0.48        1.70      3.85 o 
  11   7   4       11.79        7.28      4.85 o 
  12   7   4        0.00       -4.24      4.43 o 
 -12   8   4        0.06       -4.19      3.22 o 
 -11   8   4        0.22       -5.04      2.52 o 
 -10   8   4        1.90        3.51      2.64 o 
  -9   8   4       34.35       32.09      3.51 o 
  -8   8   4       16.68       11.40      2.42 o 
  -7   8   4      122.24      127.03      4.19 o 
  -6   8   4       45.36       48.91      2.85 o 
  -5   8   4        6.34        6.40      1.69 o 
  -4   8   4        6.25        4.76      1.38 o 
  -3   8   4        9.18        6.27      1.69 o 
  -2   8   4        4.39        5.06      1.63 o 
  -1   8   4       38.86       42.47      3.22 o 
   0   8   4      388.97      397.85      7.94 o 
   1   8   4      145.17      140.33      6.20 o 
   2   8   4       33.25       34.00      4.15 o 
   3   8   4      311.50      310.34      7.24 o 
   4   8   4      112.78      119.87      5.66 o 
   5   8   4        0.10       -0.91      2.22 o 
   6   8   4       20.62       17.72      3.73 o 
   7   8   4        6.39        2.76      2.60 o 
   8   8   4        0.42       -2.11      2.48 o 
   9   8   4        0.64        3.23      4.00 o 
  10   8   4        3.73        0.39      5.25 o 
  11   8   4        6.17       -0.92      4.66 o 
 -11   9   4        0.40       -6.50      3.88 o 
 -10   9   4        0.25        0.71      2.74 o 
  -9   9   4        0.08        0.08      2.48 o 
  -8   9   4        0.02       -3.17      2.15 o 
  -7   9   4        9.99       12.05      2.35 o 
  -6   9   4       10.74        7.70      2.08 o 
  -5   9   4       19.95       21.54      2.49 o 
  -4   9   4       10.36        8.20      2.01 o 
  -3   9   4        3.27        0.03      1.56 o 
  -2   9   4       25.91       27.50      2.49 o 
  -1   9   4       31.80       33.67      3.41 o 
   0   9   4       57.51       62.62      3.94 o 
   1   9   4        7.22        3.75      2.11 o 
   2   9   4       64.37       71.47      4.23 o 
   3   9   4        0.46       -2.39      2.10 o 
   4   9   4       77.78       74.01      5.25 o 
   5   9   4        1.08        4.24      2.76 o 
   6   9   4       81.67       78.26      5.59 o 
   7   9   4       42.26       39.98      4.43 o 
   8   9   4       12.58       12.14      3.30 o 
   9   9   4        0.05        0.07      4.31 o 
  10   9   4        1.52       -4.46      4.31 o 
 -10  10   4        1.38       -5.46      4.03 o 
  -9  10   4        6.71        7.15      3.29 o 
  -8  10   4        0.09       -2.39      2.64 o 
  -7  10   4        2.91        0.73      2.90 o 
  -6  10   4        5.99        6.15      2.75 o 
  -5  10   4        0.55        0.24      2.48 o 
  -4  10   4        0.00        3.11      1.89 o 
  -3  10   4       13.91       13.38      2.18 o 
  -2  10   4        2.08        1.00      1.71 o 
  -1  10   4        6.72        5.60      2.28 o 
   0  10   4        0.92       -0.27      2.04 o 
   1  10   4       19.68       19.67      2.92 o 
   2  10   4       58.70       57.70      4.03 o 
   3  10   4        0.62       -4.04      2.02 o 
   4  10   4        3.52        0.61      3.10 o 
   5  10   4       13.19       10.57      3.22 o 
   6  10   4        4.77        1.44      2.82 o 
   7  10   4        7.53        6.60      3.12 o 
   8  10   4        0.88        1.02      4.45 o 
   9  10   4        1.14       -1.39      4.24 o 
  -8  11   4        0.01       -0.27      3.53 o 
  -7  11   4        0.49        3.49      3.52 o 
  -6  11   4        2.29       -4.07      2.99 o 
  -5  11   4        0.38       -3.98      2.77 o 
  -4  11   4       13.27        9.89      3.53 o 
  -3  11   4        8.98        4.21      3.11 o 
  -2  11   4        8.63       11.63      2.93 o 
  -1  11   4        1.42        1.01      2.02 o 
   0  11   4        5.42        5.07      2.83 o 
   1  11   4       12.82        6.15      2.87 o 
   2  11   4      104.29      111.62      5.94 o 
   3  11   4       17.17       10.35      3.26 o 
   4  11   4        3.16        3.25      2.85 o 
   5  11   4       11.87        9.76      3.50 o 
   6  11   4        2.01       -1.06      2.93 o 
   7  11   4        9.98        9.91      4.93 o 
  -6  12   4        3.91        0.70      5.21 o 
  -5  12   4        2.25       -2.21      4.76 o 
  -4  12   4        1.67        3.07      3.30 o 
  -3  12   4        0.05       -1.07      2.93 o 
  -2  12   4        0.10       -4.26      2.35 o 
  -1  12   4        7.81        5.46      2.95 o 
   0  12   4        8.58        1.31      3.69 o 
   1  12   4        1.64        1.99      3.67 o 
   2  12   4        1.29       -1.46      2.70 o 
   3  12   4        2.52        2.88      3.06 o 
   4  12   4        0.30       -1.97      2.99 o 
   5  12   4        5.13       -1.51      2.96 o 
 -15   1   5        1.88       -6.42     11.42 o 
 -14   1   5        0.56       -3.16      5.35 o 
 -13   1   5        0.22        5.67      5.24 o 
 -12   1   5       13.88        8.91      4.99 o 
 -11   1   5        0.89        6.14      4.62 o 
 -10   1   5        0.04        6.84      4.31 o 
  -9   1   5        0.01        0.65      4.25 o 
  -8   1   5       12.30        8.49      5.60 o 
  -7   1   5      178.95      166.70      5.50 o 
  -6   1   5      268.77      262.33      6.65 o 
  -5   1   5      103.21       95.25      3.75 o 
  -4   1   5     1407.09     1390.18     12.56 o 
  -3   1   5      474.98      506.61      5.03 o 
  -2   1   5        0.80        0.54      0.51 o 
  -1   1   5     1612.10     1638.09     15.31 o 
   0   1   5        0.02        0.05      0.82 o 
   1   1   5       76.87       87.50      2.73 o 
   2   1   5      398.82      418.08      4.65 o 
   3   1   5      316.53      332.34      4.93 o 
   4   1   5       91.46       98.86      2.60 o 
   5   1   5      516.55      521.22      5.95 o 
   6   1   5      619.12      622.15      7.64 o 
   7   1   5      207.71      216.86      4.39 o 
   8   1   5      171.47      184.58      4.79 o 
   9   1   5       92.31       97.35      3.92 o 
  10   1   5       56.54       61.01      3.63 o 
  11   1   5       53.43       53.32      4.18 o 
  12   1   5       71.92       82.50      5.04 o 
  13   1   5       16.63       13.70      4.92 o 
  14   1   5        3.01       -2.37      6.87 o 
 -15   2   5        2.26        1.86      6.20 o 
 -14   2   5        0.00       -1.76      8.48 o 
 -13   2   5        5.98        0.79      4.76 o 
 -12   2   5        1.92        5.98      4.83 o 
 -11   2   5        0.01       -2.75      4.30 o 
 -10   2   5      219.50      242.93     10.11 o 
  -9   2   5       45.85       50.82      5.81 o 
  -8   2   5       52.49       52.72      3.64 o 
  -7   2   5      187.46      171.28     10.69 o 
  -6   2   5       12.52       12.31      2.49 o 
  -5   2   5      111.33      110.69      5.20 o 
  -4   2   5       78.07       95.57      4.54 o 
  -3   2   5        0.06        0.32      1.33 o 
  -2   2   5      363.22      331.01      3.97 o 
  -1   2   5        9.05        8.17      0.76 o 
   0   2   5      141.83      151.89      2.42 o 
   1   2   5      741.37      735.56      9.05 o 
   2   2   5     1275.22     1294.74     14.67 o 
   3   2   5      153.47      144.05      2.87 o 
   4   2   5      594.59      640.74      8.17 o 
   5   2   5       21.51       17.35      1.46 o 
   6   2   5       25.42       25.92      3.01 o 
   7   2   5        1.86        3.71      1.64 o 
   8   2   5       43.21       48.43      3.36 o 
   9   2   5       27.72       27.88      2.63 o 
  10   2   5       36.84       40.40      3.15 o 
  11   2   5       32.34       36.28      3.60 o 
  12   2   5      102.18      136.83     18.90 o 
  13   2   5       18.20       22.93      5.53 o 
  14   2   5        2.57       -9.92      6.80 o 
 -15   3   5        2.01       -4.53      6.03 o 
 -14   3   5        0.22        0.31      5.44 o 
 -13   3   5        1.82        1.35      4.74 o 
 -12   3   5       11.91       15.91      8.62 o 
 -11   3   5      105.27      120.48     25.62 o 
 -10   3   5       59.51       62.33      7.36 o 
  -9   3   5      318.45      337.86      8.43 o 
  -8   3   5       18.04       22.74      3.10 o 
  -7   3   5      117.13      121.82      5.02 o 
  -6   3   5      104.82      101.45      3.12 o 
  -5   3   5       25.95       25.28      1.75 o 
  -4   3   5      472.52      477.85      5.41 o 
  -3   3   5      359.12      354.04      4.46 o 
  -2   3   5       62.86       60.05      2.72 o 
  -1   3   5       66.48       54.96      3.37 o 
   0   3   5      941.08      932.28     12.35 o 
   1   3   5      909.99      967.69     17.18 o 
   2   3   5      228.57      263.53      5.22 o 
   3   3   5       38.74       40.45      2.51 o 
   4   3   5       12.19        9.18      1.06 o 
   5   3   5       13.48       16.58      2.06 o 
   6   3   5       69.32       73.87      4.08 o 
   7   3   5       45.06       49.32      3.19 o 
   8   3   5      164.26      171.63      4.73 o 
   9   3   5       38.23       36.63      3.31 o 
  10   3   5      178.94      191.21      6.82 o 
  11   3   5       30.00       36.22      3.61 o 
  12   3   5       12.96       12.32      7.05 o 
  13   3   5       12.83        4.59      6.32 o 
  14   3   5        0.02      -11.61      6.93 o 
 -14   4   5        0.03       -1.33     10.85 o 
 -13   4   5        4.00        4.72      5.25 o 
 -12   4   5        8.87        7.02      6.69 o 
 -11   4   5        1.61        5.49      4.58 o 
 -10   4   5        0.17       -1.73      4.38 o 
  -9   4   5       24.80       23.42      3.05 o 
  -8   4   5       62.01       60.92      3.14 o 
  -7   4   5        0.88        1.35      1.62 o 
  -6   4   5      373.07      380.40      7.31 o 
  -5   4   5      119.47      126.80      3.19 o 
  -4   4   5       30.88       26.00      1.54 o 
  -3   4   5        0.81        0.70      0.83 o 
  -2   4   5       37.48       42.49      1.76 o 
  -1   4   5       59.28       55.77      2.38 o 
   0   4   5      461.85      485.32      9.80 o 
   1   4   5       58.53       58.63      4.08 o 
   2   4   5       67.52       73.03      3.59 o 
   3   4   5        5.17        7.35      1.38 o 
   4   4   5       25.50       36.94      4.42 o 
   5   4   5       64.09       68.91      6.43 o 
   6   4   5       31.37       28.66      3.15 o 
   7   4   5       45.69       50.30      4.16 o 
   8   4   5       84.53       81.90      5.89 o 
   9   4   5      208.57      232.92      6.53 o 
  10   4   5        7.14        6.05      2.39 o 
  11   4   5        0.77        0.31      2.49 o 
  12   4   5       16.53       16.23      7.29 o 
  13   4   5        0.20       -3.84      4.31 o 
 -14   5   5        3.19       -1.57      4.42 o 
 -13   5   5       21.59       20.95      4.90 o 
 -12   5   5       18.23       18.14      5.27 o 
 -11   5   5        0.02       -3.47      3.38 o 
 -10   5   5       12.09        3.76      2.84 o 
  -9   5   5       11.88       13.65      2.28 o 
  -8   5   5        6.13        3.80      2.13 o 
  -7   5   5       31.54       33.05      2.34 o 
  -6   5   5      112.22      108.19      3.38 o 
  -5   5   5      128.65      146.45      3.57 o 
  -4   5   5        1.25        1.73      1.06 o 
  -3   5   5       16.03       18.37      1.53 o 
  -2   5   5      145.07      147.27      3.10 o 
  -1   5   5      110.81      116.96      3.02 o 
   0   5   5      128.31      129.57      4.75 o 
   1   5   5        4.65        3.26      2.24 o 
   2   5   5       90.55       91.19      3.76 o 
   3   5   5      275.28      296.20      7.23 o 
   4   5   5      129.68      131.73      6.26 o 
   5   5   5       78.73       84.31      7.25 o 
   6   5   5       61.46       67.24      4.59 o 
   7   5   5        1.56        3.04      2.87 o 
   8   5   5        3.35        4.48      2.51 o 
   9   5   5        1.25       -0.20      2.34 o 
  10   5   5        0.62        0.84      2.17 o 
  11   5   5       15.77       11.31      8.30 o 
  12   5   5        5.40        1.81      5.94 o 
  13   5   5        3.43        8.53      5.11 o 
 -13   6   5       35.87       41.76      7.07 o 
 -12   6   5       16.20       16.76      5.96 o 
 -11   6   5        0.35       -1.30      7.79 o 
 -10   6   5        7.10        3.74      2.49 o 
  -9   6   5        0.49       -0.73      1.90 o 
  -8   6   5        2.22        1.68      1.89 o 
  -7   6   5       34.67       32.42      3.69 o 
  -6   6   5      181.04      192.89      4.33 o 
  -5   6   5        0.01        1.42      1.38 o 
  -4   6   5        6.04        4.08      1.28 o 
  -3   6   5      155.34      169.31      3.65 o 
  -2   6   5       99.41      107.42      2.96 o 
  -1   6   5       15.05       19.61      3.65 o 
   0   6   5      290.23      283.66      7.23 o 
   1   6   5      139.02      142.55      5.54 o 
   2   6   5        6.45        3.83      2.24 o 
   3   6   5      219.89      222.00      5.92 o 
   4   6   5       55.25       60.96      3.78 o 
   5   6   5      115.16      120.30      5.59 o 
   6   6   5        0.72       -0.49      1.94 o 
   7   6   5       44.74       49.62      4.36 o 
   8   6   5        1.15        1.04      2.34 o 
   9   6   5        3.29        6.70      2.71 o 
  10   6   5       15.63       15.73      3.36 o 
  11   6   5       25.45       22.35      8.10 o 
  12   6   5        8.85        9.99      5.64 o 
 -13   7   5        1.64       -2.20      4.84 o 
 -12   7   5        2.06        0.19      5.43 o 
 -11   7   5        1.22        0.38      3.76 o 
 -10   7   5        3.05        0.81      2.74 o 
  -9   7   5       50.12       42.61      3.25 o 
  -8   7   5       12.54        4.63      2.07 o 
  -7   7   5       47.40       43.47      2.78 o 
  -6   7   5        9.13        4.99      1.66 o 
  -5   7   5       11.21       11.36      1.99 o 
  -4   7   5        6.69        4.00      1.36 o 
  -3   7   5       21.62       23.93      2.35 o 
  -2   7   5        3.29        2.58      1.54 o 
  -1   7   5      271.06      267.28      7.38 o 
   0   7   5       54.17       61.02      5.54 o 
   1   7   5      191.04      186.43      5.55 o 
   2   7   5      507.23      513.79      9.43 o 
   3   7   5      172.81      165.02      5.40 o 
   4   7   5      334.52      334.45      7.55 o 
   5   7   5       18.44       16.09      2.90 o 
   6   7   5       34.01       35.92      4.15 o 
   7   7   5        0.05       -1.17      2.21 o 
   8   7   5        4.17        7.02      2.84 o 
   9   7   5       34.61       28.77      3.92 o 
  10   7   5        0.03       -4.98      3.70 o 
  11   7   5        5.20        3.32      4.53 o 
  12   7   5        6.31        6.11      5.09 o 
 -12   8   5        2.41       -0.04      5.16 o 
 -11   8   5        0.42        2.34      2.52 o 
 -10   8   5        1.16        1.19      2.71 o 
  -9   8   5        0.12        0.12      2.07 o 
  -8   8   5        9.00        3.85      2.16 o 
  -7   8   5       42.50       35.10      2.75 o 
  -6   8   5       11.51       12.66      2.01 o 
  -5   8   5        0.25        0.07      1.59 o 
  -4   8   5       10.03        6.75      1.83 o 
  -3   8   5       75.89       82.53      3.58 o 
  -2   8   5       58.70       68.68      3.77 o 
  -1   8   5       74.75       77.49      4.48 o 
   0   8   5        1.88        0.68      1.90 o 
   1   8   5        0.71       -0.35      1.81 o 
   2   8   5       37.13       37.76      3.34 o 
   3   8   5       19.15       21.25      3.36 o 
   4   8   5       15.61       16.45      2.76 o 
   5   8   5        4.60        3.65      2.90 o 
   6   8   5        3.24       -1.97      2.30 o 
   7   8   5        6.37        2.98      2.68 o 
   8   8   5       14.56       16.28      3.46 o 
   9   8   5       30.47       27.40      4.22 o 
  10   8   5        6.69        6.28      4.87 o 
  11   8   5        1.27        0.82      4.48 o 
 -11   9   5        1.44       -4.45      2.83 o 
 -10   9   5        0.59       -1.73      2.75 o 
  -9   9   5        2.42        0.72      2.83 o 
  -8   9   5        0.02       -0.59      2.33 o 
  -7   9   5        5.65        3.95      2.07 o 
  -6   9   5        0.73        0.70      1.84 o 
  -5   9   5       23.35       25.27      2.63 o 
  -4   9   5        0.14       -0.15      1.69 o 
  -3   9   5        2.18       -0.40      1.55 o 
  -2   9   5        7.56        4.25      1.75 o 
  -1   9   5        0.51        0.93      2.06 o 
   0   9   5       92.34      101.29      6.33 o 
   1   9   5       46.71       47.61      4.09 o 
   2   9   5      150.97      151.74      5.50 o 
   3   9   5       30.19       36.54      3.46 o 
   4   9   5       10.62       11.24      3.03 o 
   5   9   5        7.90        3.75      2.90 o 
   6   9   5       25.44       19.94      3.66 o 
   7   9   5        6.29        4.35      3.01 o 
   8   9   5        2.29        3.27      2.94 o 
   9   9   5       26.31       22.44      5.90 o 
  10   9   5        2.16       -6.95      4.13 o 
  -9  10   5        0.95       -1.05      2.93 o 
  -8  10   5        0.41       -0.61      2.76 o 
  -7  10   5        4.26        3.62      3.83 o 
  -6  10   5       26.88       22.25      3.94 o 
  -5  10   5       52.04       46.99      3.43 o 
  -4  10   5       30.71       33.53      3.05 o 
  -3  10   5       16.85       16.70      2.65 o 
  -2  10   5        1.58        1.98      1.80 o 
  -1  10   5       10.52        9.33      2.15 o 
   0  10   5        3.94        6.18      2.83 o 
   1  10   5        0.27       -2.32      2.33 o 
   2  10   5       12.32       16.43      2.86 o 
   3  10   5        0.07       -2.50      2.22 o 
   4  10   5        0.06       -2.34      2.35 o 
   5  10   5        1.75       -3.08      2.54 o 
   6  10   5       20.25       18.24      3.75 o 
   7  10   5        0.16       -5.27      2.64 o 
   8  10   5        1.75        2.36      4.71 o 
  -8  11   5        1.57       -2.44      3.09 o 
  -7  11   5        4.52        3.87      5.04 o 
  -6  11   5        4.26        4.65      3.07 o 
  -5  11   5        3.32        0.51      2.70 o 
  -4  11   5        0.13        3.35      2.61 o 
  -3  11   5        0.35        5.06      2.09 o 
  -2  11   5        5.10        3.37      2.36 o 
  -1  11   5        0.07       -2.60      1.95 o 
   0  11   5        0.48       -1.44      2.41 o 
   1  11   5       10.37        5.74      3.00 o 
   2  11   5        0.57        0.83      2.73 o 
   3  11   5       11.75        5.63      4.63 o 
   4  11   5        3.16        5.95      3.73 o 
   5  11   5       11.24        8.34      3.34 o 
   6  11   5        9.81        8.95      3.81 o 
   7  11   5       11.81        8.95      3.65 o 
  -5  12   5        0.28        2.63      3.40 o 
  -4  12   5        2.33        5.71      3.66 o 
  -3  12   5        1.72       -1.13      3.10 o 
  -2  12   5        6.96        7.98      3.62 o 
  -1  12   5        2.10        3.09      2.98 o 
   0  12   5       46.04       51.00      4.20 o 
   1  12   5        0.26       -3.51      2.66 o 
   2  12   5        0.13        0.37      2.98 o 
   3  12   5        9.90       10.44      3.49 o 
   4  12   5        5.54        0.06      3.05 o 
 -15   0   6        3.23       -0.97      8.66 o 
 -14   0   6        0.02       -9.89      7.12 o 
 -13   0   6        3.51        0.26      7.12 o 
 -12   0   6       28.91       28.32      8.34 o 
 -11   0   6        4.38        5.25      6.08 o 
 -10   0   6       47.82       36.36      7.62 o 
  -9   0   6     1516.19     1556.67     41.28 o 
  -8   0   6      648.56      663.32     22.22 o 
  -7   0   6      369.13      342.30     14.58 o 
  -6   0   6      458.25      472.11     11.18 o 
  -5   0   6      201.98      198.61      5.34 o 
  -4   0   6        0.36        2.69      1.08 o 
  -3   0   6     2259.54     2408.60     25.23 o 
  -2   0   6      968.95     1027.46     17.63 o 
  -1   0   6     2107.98     1981.48     42.88 o 
   0   0   6      950.85      988.32     23.17 o 
   1   0   6     1491.29     1461.16     22.77 o 
   2   0   6        3.85        4.68      1.24 o 
   3   0   6     1169.14     1156.29     16.55 o 
   4   0   6      315.35      311.48      5.20 o 
   5   0   6      434.32      448.63      6.88 o 
   6   0   6      944.24      963.56     15.09 o 
   7   0   6       72.66       71.06      4.27 o 
   8   0   6      210.13      223.23      6.82 o 
   9   0   6        8.57       11.48      4.19 o 
  10   0   6       18.97       17.26      4.09 o 
  11   0   6        0.71       -1.99      4.68 o 
  12   0   6        4.21        2.88      4.10 o 
  13   0   6        3.10        3.97      4.45 o 
 -15   1   6        0.30       -1.66      7.65 o 
 -14   1   6        0.06       -9.93      4.96 o 
 -13   1   6        2.22       -3.21      4.64 o 
 -12   1   6        0.49       -6.90      4.24 o 
 -11   1   6       18.94       14.49      5.68 o 
  -9   1   6        0.26        0.54      4.05 o 
  -8   1   6      240.36      220.92     12.72 o 
  -7   1   6        0.46        3.67      2.93 o 
  -6   1   6        0.05       -0.02      1.04 o 
  -5   1   6      212.01      214.37      4.88 o 
  -4   1   6      104.28       99.16      2.12 o 
  -3   1   6      506.38      446.34      6.35 o 
  -2   1   6      248.30      228.37      3.49 o 
  -1   1   6       90.12       77.47      2.29 o 
   0   1   6        2.17       -0.71      0.62 o 
   1   1   6      580.42      582.58      6.48 o 
   2   1   6      365.26      347.78      3.51 o 
   3   1   6      285.15      297.67      3.80 o 
   4   1   6      435.45      408.04      5.66 o 
   5   1   6      291.10      308.81      4.35 o 
   6   1   6      217.64      207.23      5.65 o 
   7   1   6       33.69       36.71      2.39 o 
   8   1   6       13.70       13.47      2.15 o 
   9   1   6       45.57       44.96      3.11 o 
  10   1   6      100.41      111.51      5.31 o 
  11   1   6        9.34        8.89      2.53 o 
  12   1   6        0.12        3.81      3.22 o 
  13   1   6        1.24        0.41      4.39 o 
  14   1   6        3.55       -8.46      6.62 o 
 -15   2   6        0.27       -3.02      6.15 o 
 -14   2   6        0.01        5.63      5.57 o 
 -13   2   6        0.52        1.20      5.05 o 
 -12   2   6        0.48        2.65      4.69 o 
 -10   2   6        1.14       -1.04      4.16 o 
  -9   2   6       57.93       55.34      6.01 o 
  -8   2   6      125.34      124.28      5.88 o 
  -7   2   6      125.98      123.01      4.82 o 
  -6   2   6        8.39        3.82      1.69 o 
  -5   2   6        8.59       12.30      1.61 o 
  -4   2   6      206.40      233.87      3.95 o 
  -3   2   6       67.15       65.43      1.72 o 
  -2   2   6        6.40        5.67      0.69 o 
  -1   2   6      221.16      219.02      2.82 o 
   0   2   6      289.36      312.09      3.54 o 
   1   2   6     1373.43     1420.05     13.12 o 
   2   2   6       95.86      104.48      2.75 o 
   3   2   6      337.36      320.13      4.06 o 
   4   2   6       94.66       92.57      3.28 o 
   5   2   6       36.14       34.18      3.73 o 
   6   2   6       47.12       46.42      2.97 o 
   7   2   6       42.35       47.92      2.91 o 
   8   2   6       23.75       20.28      2.33 o 
   9   2   6      171.13      195.96      5.21 o 
  10   2   6        0.92        3.39      2.29 o 
  11   2   6       18.10       24.08      4.90 o 
  12   2   6       15.68        9.68      2.96 o 
  13   2   6        9.08        3.66      4.32 o 
 -14   3   6        0.17       -1.96      5.71 o 
 -13   3   6        8.99       16.17      5.66 o 
 -12   3   6      103.02       89.82     11.67 o 
 -11   3   6       22.13       17.28      7.35 o 
 -10   3   6       19.87       12.68      3.70 o 
  -9   3   6       94.65       89.43      6.12 o 
  -8   3   6        5.21        4.61      2.15 o 
  -7   3   6       62.51       65.74      4.68 o 
  -6   3   6       95.80      106.89      3.87 o 
  -5   3   6      180.77      173.65      8.05 o 
  -4   3   6      324.51      348.22      8.67 o 
  -3   3   6      401.62      406.97      6.58 o 
  -2   3   6        9.70       10.22      0.97 o 
  -1   3   6      607.21      603.56      7.25 o 
   0   3   6      768.85      821.53     10.27 o 
   1   3   6     1174.70     1254.40     17.51 o 
   2   3   6        4.31        1.25      1.78 o 
   3   3   6      202.44      224.35      5.98 o 
   4   3   6       85.79       87.41      3.35 o 
   5   3   6        1.50       -1.51      1.94 o 
   6   3   6       73.09       77.92      4.46 o 
   7   3   6      138.28      135.17      5.73 o 
   8   3   6        0.06       -2.98      1.71 o 
   9   3   6       45.17       46.77      3.72 o 
  10   3   6        8.52        8.73      2.57 o 
  11   3   6        4.53        6.69      2.67 o 
  12   3   6        0.14       11.87      3.79 o 
  13   3   6        0.17       -4.28      6.22 o 
 -14   4   6        4.16       -4.64      4.37 o 
 -13   4   6        0.35       -3.06      4.07 o 
 -12   4   6        1.92        5.81      4.05 o 
 -11   4   6       77.85       68.68      5.75 o 
 -10   4   6        1.08       -1.51      3.09 o 
  -9   4   6        0.20       -1.80      2.14 o 
  -8   4   6        6.67        2.67      2.21 o 
  -7   4   6        6.52        6.27      1.74 o 
  -6   4   6       27.07       22.89      2.04 o 
  -5   4   6      186.68      192.03      4.16 o 
  -4   4   6       10.22       11.18      1.31 o 
  -3   4   6        4.18        6.04      1.44 o 
  -2   4   6        0.12       -2.12      1.06 o 
  -1   4   6      145.20      144.60      3.68 o 
   0   4   6      289.27      289.34      6.66 o 
   1   4   6       23.32       29.09      4.19 o 
   2   4   6        7.14       10.52      4.22 o 
   3   4   6       60.02       61.23      4.14 o 
   4   4   6       32.82       30.77      4.12 o 
   5   4   6        6.41        7.33      2.55 o 
   6   4   6        2.90        5.01      2.20 o 
   7   4   6       43.20       43.50      3.96 o 
   8   4   6       33.20       25.35      3.51 o 
   9   4   6       12.37       13.56      2.62 o 
  10   4   6        0.77        1.47      2.25 o 
  11   4   6        1.55        4.26      2.42 o 
  12   4   6        0.79       -0.56      4.31 o 
  13   4   6       43.12       42.98     15.12 o 
 -14   5   6       29.28       26.15      6.48 o 
 -13   5   6        8.34        2.11      4.25 o 
 -12   5   6        0.98        0.47      3.84 o 
 -11   5   6        0.22       -2.79      3.46 o 
 -10   5   6        8.43       13.78      3.79 o 
  -9   5   6       26.46       21.65      3.10 o 
  -8   5   6      117.25      110.62      4.02 o 
  -7   5   6       21.98       27.72      2.24 o 
  -6   5   6        0.36        0.60      1.42 o 
  -5   5   6       73.29       77.41      3.38 o 
  -4   5   6       62.39       66.74      2.44 o 
  -3   5   6        7.45        7.72      1.31 o 
  -2   5   6       25.88       21.06      1.84 o 
  -1   5   6       27.53       34.36      2.57 o 
   0   5   6        0.79        1.23      2.35 o 
   1   5   6      204.86      210.33      7.67 o 
   2   5   6        4.78        4.51      3.51 o 
   3   5   6       99.35       99.76      4.94 o 
   4   5   6       33.43       34.67      3.53 o 
   5   5   6       28.88       37.19      3.63 o 
   6   5   6      129.66      118.97      6.01 o 
   7   5   6       98.57      108.22      5.49 o 
   8   5   6       35.55       36.30      4.00 o 
   9   5   6        8.51        8.30      3.80 o 
  10   5   6       52.51       57.65      4.29 o 
  11   5   6        0.01       -3.53      2.52 o 
  12   5   6        0.09       -2.67      4.36 o 
 -13   6   6        2.05        1.18      4.46 o 
 -12   6   6        7.57        6.97      4.15 o 
 -11   6   6        1.10        0.75      3.64 o 
 -10   6   6       17.76       18.10      3.00 o 
  -9   6   6       16.75       19.75      2.56 o 
  -8   6   6       29.56       23.73      2.50 o 
  -7   6   6        8.10        6.08      1.75 o 
  -6   6   6        0.17       -0.12      1.38 o 
  -5   6   6        9.68       10.37      1.71 o 
  -4   6   6       59.54       63.58      2.59 o 
  -3   6   6      106.54       99.91      3.08 o 
  -2   6   6      354.72      337.52      5.79 o 
  -1   6   6       13.86       16.18      2.68 o 
   0   6   6       29.25       34.84      3.40 o 
   1   6   6        4.49        4.17      2.31 o 
   2   6   6       18.07       15.66      2.43 o 
   3   6   6      484.25      486.29     11.39 o 
   4   6   6        3.21        3.13      1.87 o 
   5   6   6       41.48       44.12      3.94 o 
   6   6   6       31.74       31.45      3.62 o 
   7   6   6        4.57        5.76      2.56 o 
   8   6   6       32.31       30.10      3.88 o 
   9   6   6       20.55       20.47      3.93 o 
  10   6   6        0.28        0.72      2.70 o 
  11   6   6       15.13       22.23      5.53 o 
  12   6   6       10.88       16.98      5.48 o 
 -12   7   6        1.24        1.04      6.56 o 
 -11   7   6        0.36       -0.52      5.19 o 
 -10   7   6        9.38        8.32      2.52 o 
  -9   7   6        9.80        8.38      2.27 o 
  -8   7   6        4.58        0.87      2.35 o 
  -7   7   6        5.55        4.59      1.78 o 
  -6   7   6        0.08       -0.69      1.49 o 
  -5   7   6        3.53       -0.75      2.21 o 
  -4   7   6        4.60        3.27      1.69 o 
  -3   7   6       61.46       68.47      3.46 o 
  -2   7   6      163.83      169.99      4.47 o 
  -1   7   6      255.62      260.76      6.47 o 
   0   7   6        2.03        5.52      2.02 o 
   1   7   6       25.25       27.39      2.84 o 
   2   7   6        7.66        6.56      2.14 o 
   3   7   6       12.63        6.86      2.19 o 
   4   7   6        2.00        1.01      2.01 o 
   5   7   6       27.57       19.87      3.21 o 
   6   7   6        9.41        7.97      2.74 o 
   7   7   6        4.21        0.60      4.67 o 
   8   7   6        5.36       -0.20      2.53 o 
   9   7   6       19.22       12.16      3.39 o 
  10   7   6       15.51       22.90      5.51 o 
  11   7   6       18.88       14.12      7.45 o 
 -11   8   6        6.42        7.19      3.37 o 
 -10   8   6        6.00        4.75      2.51 o 
  -9   8   6        2.81       -0.95      2.12 o 
  -8   8   6        1.45       -2.34      1.97 o 
  -7   8   6        2.19        3.66      1.99 o 
  -6   8   6        3.85        1.40      1.87 o 
  -5   8   6       17.08       18.27      2.35 o 
  -4   8   6       16.89       14.05      2.21 o 
  -3   8   6      106.71      120.03      4.14 o 
  -2   8   6       62.46       67.62      3.47 o 
  -1   8   6       68.09       59.94      3.97 o 
   0   8   6      264.80      265.28      7.46 o 
   1   8   6      214.64      208.75      6.15 o 
   2   8   6        0.19       -0.28      1.95 o 
   3   8   6        0.73        0.07      1.95 o 
   4   8   6       12.43       10.38      2.65 o 
   5   8   6       18.94       23.49      3.57 o 
   6   8   6        0.00        2.26      4.77 o 
   7   8   6        0.23       -0.72      2.49 o 
   8   8   6        1.21        5.35      2.92 o 
   9   8   6        0.28        0.60      2.89 o 
  10   8   6       18.76        8.81      7.38 o 
 -10   9   6        1.15        0.36      2.98 o 
  -9   9   6        0.15        4.72      2.79 o 
  -8   9   6        0.23       -3.05      2.40 o 
  -7   9   6        1.11        1.47      2.08 o 
  -6   9   6        7.90        9.31      2.22 o 
  -5   9   6       27.40       31.41      2.93 o 
  -4   9   6        5.52        5.64      2.05 o 
  -3   9   6       46.67       53.54      3.73 o 
  -2   9   6        9.03        9.27      2.07 o 
  -1   9   6        0.95        0.77      1.97 o 
   0   9   6        6.03        5.61      2.73 o 
   1   9   6        2.05       -0.71      2.11 o 
   2   9   6        4.73        5.31      2.73 o 
   3   9   6       25.62       20.86      3.08 o 
   4   9   6       13.34       16.28      3.82 o 
   5   9   6        0.22       -2.37      2.38 o 
   6   9   6        0.42       -1.07      2.58 o 
   7   9   6       12.16       14.57      3.45 o 
   8   9   6       38.04       45.65      5.11 o 
   9   9   6        4.36        4.71      4.67 o 
  -9  10   6        0.00        1.85      3.05 o 
  -8  10   6        0.33        1.30      2.92 o 
  -7  10   6        1.15        0.06      2.30 o 
  -6  10   6        2.36        3.61      2.19 o 
  -5  10   6        2.54        6.89      2.66 o 
  -4  10   6        3.70        3.58      2.07 o 
  -3  10   6       11.67       13.72      2.62 o 
  -2  10   6        6.22        4.43      2.05 o 
  -1  10   6       10.17       11.06      2.58 o 
   0  10   6       17.06       13.77      2.85 o 
   1  10   6       33.59       35.21      3.59 o 
   2  10   6        9.79        6.66      2.61 o 
   3  10   6        0.04       -3.94      3.02 o 
   4  10   6       10.24        8.17      3.04 o 
   5  10   6        0.00       -3.94      2.44 o 
   6  10   6        0.18        0.43      2.99 o 
   7  10   6       13.46       12.09      3.76 o 
   8  10   6        2.70        5.66      3.44 o 
  -7  11   6        1.25       -2.22      2.88 o 
  -6  11   6        6.63        4.61      3.08 o 
  -5  11   6       23.52       29.13      4.05 o 
  -4  11   6        0.02        5.79      2.39 o 
  -3  11   6        1.85        4.66      2.24 o 
  -2  11   6        0.22        1.63      2.20 o 
  -1  11   6        7.13        9.24      2.26 o 
   0  11   6       19.76       28.09      4.88 o 
   1  11   6       57.12       60.59      4.53 o 
   2  11   6        2.48        2.05      2.60 o 
   3  11   6        0.23       -0.92      3.29 o 
   4  11   6        1.32       -1.34      2.81 o 
   5  11   6        3.46        2.19      3.11 o 
   6  11   6       16.15       19.04      4.88 o 
  -4  12   6        3.56       -2.23      5.86 o 
  -3  12   6        8.75       10.17      3.81 o 
  -2  12   6       11.29        6.53      5.29 o 
  -1  12   6        3.59        0.86      2.70 o 
   0  12   6        8.74        8.33      2.69 o 
   1  12   6        0.02       -1.62      2.78 o 
   2  12   6        1.44       -1.49      3.88 o 
   3  12   6        0.67       -0.26      3.11 o 
 -15   1   7        0.25       -0.73      5.87 o 
 -14   1   7        0.80       -1.17      5.46 o 
 -13   1   7        2.38        2.07      5.11 o 
 -12   1   7       23.82       22.31      5.55 o 
 -11   1   7       43.37       23.30      7.21 o 
 -10   1   7        3.39        6.59      7.66 o 
  -9   1   7      141.47      157.23      6.69 o 
  -8   1   7       62.05       65.01      4.93 o 
  -7   1   7      147.51      131.19      6.02 o 
  -6   1   7      283.91      286.69      6.26 o 
  -5   1   7      266.54      251.65      4.09 o 
  -4   1   7      190.21      174.83      2.98 o 
  -3   1   7      114.49      139.83      2.57 o 
  -2   1   7     1064.80     1188.69     10.69 o 
  -1   1   7       21.66       22.83      1.42 o 
   0   1   7      336.34      373.43      4.94 o 
   1   1   7      306.09      314.25      4.58 o 
   2   1   7       69.65       88.85      2.88 o 
   3   1   7       29.52       23.75      1.40 o 
   4   1   7       70.93       67.12      2.26 o 
   5   1   7      474.78      479.57      8.21 o 
   6   1   7       34.71       36.25      2.35 o 
   7   1   7        0.00        1.66      1.47 o 
   8   1   7      101.29      105.58      4.83 o 
   9   1   7       19.77       20.47      2.57 o 
  10   1   7        0.40       -1.31      2.18 o 
  11   1   7        5.80        6.40      2.68 o 
  12   1   7        0.90        1.51      3.25 o 
  13   1   7        2.28        7.25      7.62 o 
 -14   2   7        3.46       -0.53      5.65 o 
 -13   2   7        6.37       10.03      5.42 o 
 -12   2   7        0.69        0.50      4.84 o 
 -11   2   7       57.33       48.68      5.24 o 
 -10   2   7       23.75       17.64      3.91 o 
  -9   2   7      119.95      136.49     11.42 o 
  -8   2   7      356.67      363.35      9.31 o 
  -7   2   7      597.61      587.46     11.05 o 
  -6   2   7      454.80      474.75      7.70 o 
  -5   2   7       51.05       52.47      2.75 o 
  -4   2   7        6.38        9.35      1.08 o 
  -3   2   7        2.90        3.79      1.06 o 
  -2   2   7      819.17      891.56     11.67 o 
  -1   2   7      428.64      485.23      6.22 o 
   0   2   7        1.26        1.46      0.80 o 
   1   2   7      309.32      300.62      4.44 o 
   2   2   7       88.94       82.99      2.50 o 
   3   2   7        7.63        6.99      1.64 o 
   4   2   7       20.19       31.01      2.64 o 
   5   2   7       85.83       82.77      3.94 o 
   6   2   7        1.99        1.12      1.48 o 
   7   2   7      199.53      200.38      5.06 o 
   8   2   7       13.07       15.32      3.06 o 
   9   2   7      190.07      203.03      8.27 o 
  10   2   7        3.39        0.44      2.28 o 
  11   2   7        5.13        3.08      3.03 o 
  12   2   7        0.34        0.53      3.02 o 
  13   2   7        0.63       -8.31      4.35 o 
 -14   3   7        0.15        3.26      4.77 o 
 -13   3   7       24.07       17.94      4.79 o 
 -12   3   7        0.01        0.20      3.83 o 
 -11   3   7       19.35        9.94      5.33 o 
 -10   3   7       25.42       26.55      4.13 o 
  -9   3   7      105.44      103.60      8.02 o 
  -8   3   7       45.28       43.25      4.36 o 
  -7   3   7       64.51       79.65      3.99 o 
  -6   3   7      291.97      270.73      7.41 o 
  -5   3   7       61.19       63.96      3.50 o 
  -4   3   7        1.78        1.49      1.65 o 
  -3   3   7      150.30      140.23      2.65 o 
  -2   3   7      325.59      329.30      3.90 o 
  -1   3   7      244.00      283.72      3.51 o 
   0   3   7       35.71       47.80      2.19 o 
   1   3   7       15.29       16.42      1.28 o 
   2   3   7      147.54      152.58      4.07 o 
   3   3   7        4.26        8.10      1.48 o 
   4   3   7      102.99      104.12      5.56 o 
   5   3   7      271.83      276.44      9.01 o 
   6   3   7       62.94       72.69      4.54 o 
   7   3   7      356.49      347.30      8.93 o 
   8   3   7        0.54        1.24      1.96 o 
   9   3   7        3.58       -0.45      2.03 o 
  10   3   7       13.67        9.48      3.56 o 
  11   3   7       49.15       56.89      4.51 o 
  12   3   7        6.88        7.82      2.94 o 
  13   3   7        0.61       -0.15      6.12 o 
 -14   4   7        0.45       -0.86      4.38 o 
 -13   4   7        0.03        0.12      4.19 o 
 -12   4   7       13.39        6.43      7.85 o 
 -11   4   7       40.92       41.63      6.67 o 
 -10   4   7        7.67        5.93      3.51 o 
  -9   4   7        3.68        1.81      3.13 o 
  -8   4   7        4.87        1.33      2.18 o 
  -7   4   7       21.35       20.14      2.00 o 
  -6   4   7      153.79      162.88      4.69 o 
  -5   4   7      103.92       90.47      4.52 o 
  -4   4   7       43.99       40.32      3.29 o 
  -3   4   7        3.67        2.54      1.62 o 
  -2   4   7      168.97      186.31      5.02 o 
  -1   4   7       25.08       32.66      2.42 o 
   0   4   7       35.91       36.10      3.50 o 
   1   4   7       32.76       30.25      5.23 o 
   2   4   7      137.17      149.16      7.59 o 
   3   4   7      281.86      249.81      8.74 o 
   4   4   7       93.99       98.34      4.83 o 
   5   4   7        0.30       -0.92      1.80 o 
   6   4   7        0.51        0.51      2.15 o 
   7   4   7      192.11      174.86      7.54 o 
   8   4   7        0.21       -0.14      2.25 o 
   9   4   7       17.44       21.46      3.03 o 
  10   4   7        0.50        1.92      2.38 o 
  11   4   7        7.99        9.03      2.85 o 
  12   4   7        5.69        6.26      4.57 o 
 -13   5   7        0.10        2.99      4.44 o 
 -12   5   7        0.13       -2.00      3.85 o 
 -11   5   7        9.63       10.32      5.68 o 
 -10   5   7        8.51        6.00      3.59 o 
  -9   5   7        0.07        1.19      3.11 o 
  -8   5   7        2.13       -0.28      1.69 o 
  -7   5   7        2.30       -0.27      1.56 o 
  -6   5   7       38.85       40.45      2.52 o 
  -5   5   7      244.83      275.24      4.96 o 
  -4   5   7      488.67      487.85      7.80 o 
  -3   5   7       18.35       19.82      2.05 o 
  -2   5   7       57.54       53.30      2.86 o 
  -1   5   7      294.59      293.37      7.32 o 
   0   5   7      378.62      395.22     13.02 o 
   1   5   7        7.55        4.02      5.54 o 
   2   5   7       43.43       55.63      5.17 o 
   3   5   7       52.16       49.85      3.97 o 
   4   5   7        9.11        6.22      2.25 o 
   5   5   7       36.28       23.16      3.22 o 
   6   5   7       56.43       45.41      4.22 o 
   7   5   7      101.36       97.31      5.52 o 
   8   5   7       63.82       61.61      5.05 o 
   9   5   7        0.00       -1.39      2.57 o 
  10   5   7        1.71        5.95      2.63 o 
  11   5   7        4.77        8.69      2.93 o 
  12   5   7       15.09        9.10      4.88 o 
 -13   6   7        1.61       -3.36      4.26 o 
 -12   6   7        0.11       -3.82      3.83 o 
 -11   6   7        2.36        5.99      7.45 o 
 -10   6   7        0.40       -2.59      4.64 o 
  -9   6   7       22.58       19.39      2.80 o 
  -8   6   7        1.08       -2.87      1.66 o 
  -7   6   7       25.49       29.59      2.46 o 
  -6   6   7        3.25        1.87      1.58 o 
  -5   6   7        7.07        6.34      1.62 o 
  -4   6   7      153.73      162.04      4.19 o 
  -3   6   7       34.94       36.02      2.41 o 
  -2   6   7       30.62       34.24      2.41 o 
  -1   6   7       77.13       80.37      3.16 o 
   0   6   7       77.87       74.40      3.99 o 
   1   6   7       27.81       33.15      2.93 o 
   2   6   7       67.91       68.19      3.88 o 
   3   6   7       47.47       48.87      4.33 o 
   4   6   7        0.02       -1.71      1.71 o 
   5   6   7        0.76        1.76      2.23 o 
   6   6   7        0.38       -0.41      2.20 o 
   7   6   7        0.06       -3.97      2.17 o 
   8   6   7       32.42       35.58      4.20 o 
   9   6   7       76.03       70.23      6.40 o 
  10   6   7        3.51        0.75      5.25 o 
  11   6   7       14.74       17.30      5.36 o 
 -12   7   7        0.29        2.42      6.86 o 
 -11   7   7        1.68       -4.29      3.57 o 
 -10   7   7        1.11       -0.25      2.41 o 
  -9   7   7        0.24       -1.44      1.96 o 
  -8   7   7        0.22       -3.28      1.64 o 
  -7   7   7        8.16        2.09      1.93 o 
  -6   7   7        3.79        1.04      1.76 o 
  -5   7   7        1.78       -0.39      1.59 o 
  -4   7   7       62.69       68.16      3.82 o 
  -3   7   7      294.00      321.38      6.12 o 
  -2   7   7      706.32      740.34      9.85 o 
  -1   7   7      108.05      103.71      4.55 o 
   0   7   7       31.95       28.10      2.89 o 
   1   7   7      131.38      129.68      5.64 o 
   2   7   7       23.60       26.52      3.66 o 
   3   7   7       20.46       11.23      2.41 o 
   4   7   7      148.62      127.96      6.10 o 
   5   7   7       50.19       40.60      4.23 o 
   6   7   7       30.31       35.35      6.12 o 
   7   7   7        7.40        7.46      4.00 o 
   8   7   7        0.86       -0.45      2.47 o 
   9   7   7       57.72       65.94      5.62 o 
  10   7   7       22.07       26.38      4.38 o 
  11   7   7        0.04       -4.50      4.22 o 
 -11   8   7        1.61        3.80      4.76 o 
 -10   8   7        0.41       -1.44      2.40 o 
  -9   8   7        0.91       -2.35      2.19 o 
  -8   8   7        0.59        0.14      1.93 o 
  -7   8   7        2.43        2.87      2.09 o 
  -6   8   7        3.71        3.02      1.97 o 
  -5   8   7        2.11        0.28      1.80 o 
  -4   8   7       82.07       97.50      4.27 o 
  -3   8   7      240.46      256.16     10.89 o 
  -2   8   7       44.55       48.53      3.10 o 
  -1   8   7       27.31       28.21      2.59 o 
   0   8   7       14.78       12.53      2.52 o 
   1   8   7        0.08       -0.67      1.93 o 
   2   8   7        0.19       -1.01      1.96 o 
   3   8   7       15.37       12.80      2.70 o 
   4   8   7        5.94        0.06      2.27 o 
   5   8   7        8.62        9.23      4.55 o 
   6   8   7        0.44       -4.03      2.20 o 
   7   8   7        0.82       -1.55      2.43 o 
   8   8   7        7.94        9.41      3.36 o 
   9   8   7        0.01        1.33      2.81 o 
  10   8   7        2.88       -2.19      4.28 o 
 -10   9   7        1.03       -1.34      4.08 o 
  -9   9   7        0.99        3.58      2.56 o 
  -8   9   7        2.03        3.08      2.25 o 
  -7   9   7       13.11       11.68      2.56 o 
  -6   9   7        3.87        3.53      2.77 o 
  -5   9   7        0.69        2.71      2.06 o 
  -4   9   7        7.16        7.00      2.11 o 
  -3   9   7       53.89       54.59      4.53 o 
  -2   9   7       28.42       27.52      2.73 o 
  -1   9   7      101.73      105.49      4.12 o 
   0   9   7        0.36       -1.67      1.99 o 
   1   9   7       14.43        8.00      3.03 o 
   2   9   7       33.64       36.49      3.65 o 
   3   9   7        1.67        1.78      2.34 o 
   4   9   7       14.41        5.96      2.60 o 
   5   9   7        0.12       -2.45      2.54 o 
   6   9   7        1.17        2.98      2.96 o 
   7   9   7        7.96        8.46      3.23 o 
   8   9   7       16.15       18.32      3.98 o 
  -8  10   7        0.22       -1.13      2.28 o 
  -7  10   7        6.08        4.01      3.39 o 
  -6  10   7       29.43       30.56      3.19 o 
  -5  10   7       64.75       73.69      5.93 o 
  -4  10   7        1.13        1.36      2.01 o 
  -3  10   7        1.94        1.00      2.15 o 
  -2  10   7        3.74        6.50      2.22 o 
  -1  10   7        0.28        0.27      1.81 o 
   0  10   7        2.64        0.70      2.31 o 
   1  10   7        9.33        4.74      2.97 o 
   2  10   7       14.80        9.51      2.84 o 
   3  10   7        2.60       -1.15      2.33 o 
   4  10   7       21.65       23.52      4.08 o 
   5  10   7        4.91        5.57      3.08 o 
   6  10   7        1.50        0.03      3.03 o 
   7  10   7        4.81        2.08      3.16 o 
  -6  11   7        6.30        6.15      2.75 o 
  -5  11   7       44.26       52.94      3.91 o 
  -4  11   7       20.79       20.20      2.91 o 
  -3  11   7        0.77        1.76      2.26 o 
  -2  11   7        2.73        2.91      2.29 o 
  -1  11   7        0.17        2.83      2.25 o 
   0  11   7        0.03       -3.05      1.89 o 
   1  11   7       11.04        9.24      2.96 o 
   2  11   7       16.23       18.65      3.41 o 
   3  11   7        0.12       -1.88      2.57 o 
   4  11   7        2.90        1.93      2.98 o 
   5  11   7        1.15       -2.11      2.94 o 
  -3  12   7       10.67       11.79      5.79 o 
  -2  12   7        6.89        4.39      2.79 o 
  -1  12   7       10.79        7.08      2.75 o 
   0  12   7        9.15        6.07      4.21 o 
   1  12   7        0.00       -1.76      2.87 o 
 -14   0   8       13.80       15.85      8.63 o 
 -13   0   8        0.03       -7.40      6.49 o 
 -12   0   8       50.85       38.87      6.35 o 
 -11   0   8        7.21        7.39      4.59 o 
 -10   0   8      190.55      193.89      9.47 o 
  -9   0   8       22.36       26.77      4.74 o 
  -8   0   8      253.11      275.56      9.83 o 
  -7   0   8      805.43      809.08     25.60 o 
  -6   0   8       60.37       64.31      5.09 o 
  -5   0   8        9.44       13.97      2.99 o 
  -4   0   8       16.48       31.07      2.86 o 
  -3   0   8        2.33        1.93      1.22 o 
  -2   0   8     1129.37     1069.01     19.57 o 
  -1   0   8      510.10      531.57     11.96 o 
   0   0   8      168.08      176.82      5.01 o 
   1   0   8      261.42      264.30      5.36 o 
   2   0   8      146.77      131.23      5.50 o 
   3   0   8      119.88      103.46     11.77 o 
   4   0   8     1741.64     1611.50     38.54 o 
   5   0   8      164.01      137.12      8.83 o 
   6   0   8        3.44        2.17      2.61 o 
   7   0   8      271.44      260.02      7.51 o 
   8   0   8       44.44       45.23      4.16 o 
   9   0   8      132.16      145.35      6.82 o 
  10   0   8       59.44       59.90      5.44 o 
  11   0   8       13.59       29.71      7.31 o 
  12   0   8        2.58        8.37      6.35 o 
  13   0   8        0.39       16.18      7.03 o 
 -14   1   8        0.88       -0.66      4.56 o 
 -13   1   8        4.03        8.93      4.46 o 
 -12   1   8       46.79       45.91      8.60 o 
 -11   1   8       41.59       48.72      5.16 o 
 -10   1   8      138.91      149.43      5.96 o 
  -9   1   8       88.46       87.20      4.82 o 
  -8   1   8      152.41      175.03      6.95 o 
  -7   1   8        7.76        6.81      2.56 o 
  -6   1   8      145.51      153.48      5.48 o 
  -5   1   8        6.19        6.75      0.97 o 
  -4   1   8        4.21        4.82      1.03 o 
  -3   1   8       30.21       30.89      1.44 o 
  -2   1   8      132.64      129.67      2.44 o 
  -1   1   8       64.57       74.99      2.07 o 
   0   1   8       21.35       24.44      1.50 o 
   1   1   8       11.04       14.92      1.30 o 
   2   1   8      198.86      184.07      3.44 o 
   3   1   8      150.59      165.07      5.57 o 
   4   1   8       49.89       56.13      4.47 o 
   5   1   8       73.79       70.80      3.57 o 
   6   1   8      305.11      305.79      5.71 o 
   7   1   8       45.70       45.78      2.81 o 
   8   1   8       64.59       58.40      3.20 o 
   9   1   8        2.78        0.37      2.10 o 
  10   1   8        0.26       -1.98      2.24 o 
  11   1   8        0.82        1.44      2.61 o 
  12   1   8        1.65        5.77      3.79 o 
  13   1   8        6.72       23.70      4.94 o 
 -14   2   8       32.83       38.94      6.06 o 
 -13   2   8        1.09        0.40      4.21 o 
 -12   2   8       30.01       29.00      5.31 o 
 -11   2   8       11.30        8.35      3.84 o 
 -10   2   8       33.53       24.90      7.03 o 
  -9   2   8        9.01        6.59      3.46 o 
  -8   2   8      353.76      364.40     13.28 o 
  -7   2   8      335.37      355.45     12.55 o 
  -6   2   8       43.66       45.35      2.91 o 
  -5   2   8      147.10      141.93      4.15 o 
  -4   2   8       89.46       90.09      2.54 o 
  -3   2   8       94.20       94.72      2.59 o 
  -2   2   8        7.11        7.74      1.19 o 
  -1   2   8      659.54      661.26      7.62 o 
   0   2   8       37.20       32.46      1.69 o 
   1   2   8      104.99      103.18      2.99 o 
   2   2   8       95.13      100.07      3.42 o 
   3   2   8        0.25       -0.72      1.51 o 
   4   2   8       78.88       81.39      3.91 o 
   5   2   8       85.77       83.01      3.37 o 
   6   2   8      340.17      345.06      7.62 o 
   7   2   8      105.43      111.89      4.84 o 
   8   2   8       48.44       37.93      3.76 o 
   9   2   8        8.59        6.42      2.43 o 
  10   2   8        9.97        8.84      3.11 o 
  11   2   8       21.47       33.00      3.79 o 
  12   2   8        8.75        8.19      3.07 o 
 -14   3   8        3.29        1.19      4.72 o 
 -13   3   8        9.50       16.12      4.87 o 
 -12   3   8        0.51        4.49      3.91 o 
 -11   3   8        0.47        0.12      3.75 o 
 -10   3   8        2.76       -0.29      3.32 o 
  -9   3   8        0.00        0.58      2.64 o 
  -8   3   8        1.30        3.16      2.47 o 
  -7   3   8        4.62        2.36      1.79 o 
  -6   3   8       36.30       38.55      2.54 o 
  -5   3   8      120.62      127.37      6.04 o 
  -4   3   8      609.12      603.48      8.79 o 
  -3   3   8        3.98        2.96      0.96 o 
  -2   3   8      178.02      167.76      2.96 o 
  -1   3   8      352.53      391.91      4.83 o 
   0   3   8      235.10      215.79      3.42 o 
   1   3   8       61.66       57.67      2.25 o 
   2   3   8       18.28       13.28      3.03 o 
   3   3   8        1.10       -0.12      3.67 o 
   4   3   8        5.51        3.64      1.85 o 
   5   3   8       69.28       57.68      5.45 o 
   6   3   8        6.42       10.50      2.52 o 
   7   3   8       51.72       41.61      3.81 o 
   8   3   8       15.48       11.73      3.64 o 
   9   3   8        5.16        5.89      2.63 o 
  10   3   8        0.76       -1.15      2.20 o 
  11   3   8        2.23        4.76      2.78 o 
  12   3   8        0.39        1.93      4.80 o 
 -13   4   8        4.79        0.78      4.34 o 
 -12   4   8       24.73       18.54      4.58 o 
 -11   4   8        0.80        2.30      3.73 o 
 -10   4   8        5.92        7.67      3.67 o 
  -9   4   8        0.00        2.26      3.22 o 
  -8   4   8       51.40       48.52      4.68 o 
  -7   4   8       83.95       82.96      3.92 o 
  -6   4   8      381.50      357.68      6.78 o 
  -5   4   8      165.71      172.32      3.78 o 
  -4   4   8       99.79      103.00      3.61 o 
  -3   4   8        1.60       -0.78      1.08 o 
  -2   4   8        1.21        1.47      1.11 o 
  -1   4   8       64.25       62.44      3.05 o 
   0   4   8      175.90      187.38      5.88 o 
   1   4   8      139.20      145.34      6.87 o 
   2   4   8       29.72       20.66      3.61 o 
   3   4   8       45.26       44.72      4.63 o 
   4   4   8       25.21       20.27      2.59 o 
   5   4   8        7.32        5.53      2.41 o 
   6   4   8       38.95       28.02      3.48 o 
   7   4   8       25.11       26.19      3.58 o 
   8   4   8       19.86       13.28      5.26 o 
   9   4   8        5.26        3.91      2.46 o 
  10   4   8        1.39        3.83      3.19 o 
  11   4   8        1.31        2.81      3.72 o 
  12   4   8        0.38        3.02      2.99 o 
 -13   5   8        0.21       -6.59      4.22 o 
 -12   5   8        0.02        5.33      5.31 o 
 -11   5   8        8.52       15.10      4.26 o 
 -10   5   8        0.79        0.72      3.39 o 
  -9   5   8        0.00        0.07      3.16 o 
  -8   5   8       17.95       21.54      3.06 o 
  -7   5   8       15.58       15.69      2.00 o 
  -6   5   8       19.61       25.72      2.16 o 
  -5   5   8      483.66      485.05      6.83 o 
  -4   5   8      314.93      322.61      5.28 o 
  -3   5   8       60.65       72.05      2.88 o 
  -2   5   8      193.94      196.57      7.52 o 
  -1   5   8      355.00      364.68     10.24 o 
   0   5   8      101.30      106.90      5.22 o 
   1   5   8      254.86      246.10      6.25 o 
   2   5   8      182.50      209.40      5.90 o 
   3   5   8       33.29       35.60      3.48 o 
   4   5   8        2.65       -0.68      1.77 o 
   5   5   8      287.82      217.38     13.02 o 
   6   5   8       39.07       41.78      4.16 o 
   7   5   8        0.17       -1.42      2.28 o 
   8   5   8        1.98        0.95      2.54 o 
   9   5   8        0.80        2.64      6.23 o 
  10   5   8        7.86        5.45      2.79 o 
  11   5   8       31.79       42.27      4.63 o 
 -12   6   8        5.26        9.56      7.58 o 
 -11   6   8        2.50       -2.26      4.20 o 
 -10   6   8        2.57        2.01      4.36 o 
  -9   6   8        1.09       -1.58      3.18 o 
  -8   6   8       29.69       33.28      3.69 o 
  -7   6   8        0.31       -2.48      1.54 o 
  -6   6   8       42.34       34.74      2.55 o 
  -5   6   8      144.43      146.85      4.39 o 
  -4   6   8        3.84        5.26      1.78 o 
  -3   6   8       23.85       21.52      2.11 o 
  -2   6   8      116.27      113.94      3.72 o 
  -1   6   8       50.92       52.78      2.85 o 
   0   6   8      204.82      199.92      5.88 o 
   1   6   8      110.65      111.89      4.65 o 
   2   6   8       25.40       29.11      2.92 o 
   3   6   8        0.16        0.67      1.91 o 
   4   6   8       64.21       59.38      4.08 o 
   5   6   8       82.86       68.86      5.07 o 
   6   6   8        1.16       -3.22      2.09 o 
   7   6   8        0.48       -1.26      2.24 o 
   8   6   8       36.44       35.22      6.12 o 
   9   6   8       26.17       29.23      4.32 o 
  10   6   8        0.12       -0.93      2.55 o 
  11   6   8        1.12        1.60      2.76 o 
 -12   7   8        0.00       -3.22      4.44 o 
 -11   7   8        3.66       -0.78      3.83 o 
 -10   7   8        0.31       -2.38      5.75 o 
  -9   7   8        5.46        6.83      2.45 o 
  -8   7   8        2.08        0.72      1.89 o 
  -7   7   8        0.00       -2.70      1.76 o 
  -6   7   8       19.54       23.39      2.56 o 
  -5   7   8      108.76      111.68      4.36 o 
  -4   7   8       25.35       33.59      3.52 o 
  -3   7   8       54.11       54.72      3.52 o 
  -2   7   8      147.84      160.96      5.67 o 
  -1   7   8       53.83       49.67      3.03 o 
   0   7   8       15.21       22.83      2.85 o 
   1   7   8       35.72       36.83      3.41 o 
   2   7   8       15.58       15.42      2.61 o 
   3   7   8        1.31       -0.53      2.04 o 
   4   7   8       23.91       25.06      3.17 o 
   5   7   8       29.09       23.13      4.85 o 
   6   7   8       10.51        7.23      3.37 o 
   7   7   8        3.73        5.23      3.62 o 
   8   7   8       11.00        5.80      3.13 o 
   9   7   8        3.80        5.34      3.27 o 
  10   7   8        3.25        5.16      3.35 o 
 -11   8   8        1.58        2.30      5.15 o 
 -10   8   8        3.62        3.20      3.15 o 
  -9   8   8        0.23        2.29      3.87 o 
  -8   8   8        0.01       -1.60      1.95 o 
  -7   8   8        1.28       -1.40      1.94 o 
  -6   8   8        3.43        2.23      2.00 o 
  -5   8   8       88.59       88.35      4.12 o 
  -4   8   8      265.71      276.65      6.26 o 
  -3   8   8        5.25        1.87      2.02 o 
  -2   8   8      154.23      159.01      6.13 o 
  -1   8   8        1.80        2.18      1.79 o 
   0   8   8        1.48        1.30      2.01 o 
   1   8   8        0.61       -1.07      2.08 o 
   2   8   8        3.18        4.78      2.27 o 
   3   8   8       46.58       43.02      3.83 o 
   4   8   8       14.69       12.76      2.89 o 
   5   8   8        0.30        0.72      2.57 o 
   6   8   8        5.95        5.64      2.90 o 
   7   8   8       25.46       33.49      4.44 o 
   8   8   8        3.38        0.75      2.90 o 
   9   8   8        0.15        2.21      3.04 o 
  -9   9   8        1.65        0.86      2.83 o 
  -8   9   8        2.18        2.79      2.65 o 
  -7   9   8        2.91        0.39      2.14 o 
  -6   9   8       27.71       32.69      3.22 o 
  -5   9   8        5.89        6.76      2.22 o 
  -4   9   8       24.96       26.19      3.75 o 
  -3   9   8       29.53       31.75      3.23 o 
  -2   9   8        0.00        1.63      2.05 o 
  -1   9   8       44.73       47.44      3.25 o 
   0   9   8       63.37       68.41      4.58 o 
   1   9   8        0.92        1.25      2.27 o 
   2   9   8        5.71        6.18      2.62 o 
   3   9   8        1.53        6.19      2.63 o 
   4   9   8        0.49       -3.63      2.27 o 
   5   9   8       11.14       11.06      3.46 o 
   6   9   8        5.97        3.15      3.02 o 
   7   9   8        0.16        3.85      3.34 o 
   8   9   8        0.27        1.59      3.11 o 
  -8  10   8        1.76        2.88      3.14 o 
  -7  10   8       22.26       24.90      3.18 o 
  -6  10   8       22.40       25.28      5.06 o 
  -5  10   8        0.06        0.43      2.36 o 
  -4  10   8        0.95        2.51      2.07 o 
  -3  10   8        6.99        7.62      2.53 o 
  -2  10   8        7.15        4.74      2.21 o 
  -1  10   8        0.07       -1.01      2.05 o 
   0  10   8        4.03        1.48      2.32 o 
   1  10   8       10.37       13.72      3.09 o 
   2  10   8        9.55       11.04      3.04 o 
   3  10   8        0.37       -3.13      2.60 o 
   4  10   8        7.97       -0.56      5.48 o 
   5  10   8        3.00        0.99      3.97 o 
   6  10   8        4.50        4.76      4.01 o 
  -5  11   8        0.03        2.67      2.29 o 
  -4  11   8        0.14       -3.75      2.08 o 
  -3  11   8        1.29        2.75      2.26 o 
  -2  11   8        3.47        1.52      2.44 o 
  -1  11   8        5.24        5.86      2.60 o 
   0  11   8        0.01        1.41      2.10 o 
   1  11   8        3.51        2.93      2.88 o 
   2  11   8       25.75       19.04      3.52 o 
   3  11   8        7.34        0.67      5.42 o 
   4  11   8        0.03       -3.17      2.83 o 
 -14   1   9        0.48        1.40      3.94 o 
 -13   1   9        7.32        2.12      3.64 o 
 -12   1   9        0.38       -2.41      3.22 o 
 -11   1   9        2.27        7.73      3.32 o 
 -10   1   9       20.04       27.05      3.67 o 
  -9   1   9       49.29       41.41      4.08 o 
  -8   1   9        1.11        4.45      2.51 o 
  -7   1   9       16.93       18.55      2.82 o 
  -6   1   9        0.06       -3.03      2.93 o 
  -5   1   9       61.79       73.79      3.08 o 
  -4   1   9        0.02       -0.01      0.90 o 
  -3   1   9        6.54        5.08      0.99 o 
  -2   1   9       44.29       47.47      1.91 o 
  -1   1   9      158.94      162.82      3.03 o 
   0   1   9       51.04       43.65      1.89 o 
   1   1   9       52.83       50.59      2.17 o 
   2   1   9     1236.36     1194.65     11.46 o 
   3   1   9      102.08       91.23      2.42 o 
   4   1   9       30.61       30.49      2.26 o 
   5   1   9      327.02      303.26      6.85 o 
   6   1   9       26.93       23.99      2.26 o 
   7   1   9        0.42       -0.86      1.58 o 
   8   1   9        2.37        1.81      1.89 o 
   9   1   9        1.64        0.50      2.60 o 
  10   1   9       12.02       14.43      3.05 o 
  11   1   9        2.40        2.18      3.17 o 
  12   1   9        5.32        8.32      4.46 o 
 -14   2   9        6.02       -1.16      3.95 o 
 -13   2   9        0.07       -2.70      3.68 o 
 -12   2   9        1.07       -2.64      3.27 o 
 -11   2   9        7.62        6.65      3.26 o 
 -10   2   9        1.16        0.95      3.70 o 
  -9   2   9       32.54       25.58      3.38 o 
  -8   2   9       59.77       55.68      4.48 o 
  -7   2   9        0.34       -2.93      2.15 o 
  -6   2   9      109.55      105.49      3.40 o 
  -5   2   9        5.93        6.25      1.52 o 
  -4   2   9       35.88       37.09      1.95 o 
  -3   2   9        0.13       -1.09      0.92 o 
  -2   2   9       84.08       82.59      2.33 o 
  -1   2   9       45.17       48.61      1.95 o 
   0   2   9       43.30       47.61      1.94 o 
   1   2   9        0.11        0.63      1.00 o 
   2   2   9       42.40       41.49      2.32 o 
   3   2   9        0.05       -0.14      1.04 o 
   4   2   9       19.03       17.80      2.46 o 
   5   2   9      313.71      304.47      7.14 o 
   6   2   9        0.22        0.51      1.89 o 
   7   2   9       37.54       31.65      6.03 o 
   8   2   9       33.41       26.00      3.08 o 
   9   2   9        0.33        0.00      2.22 o 
  10   2   9        2.85        2.38      2.59 o 
  11   2   9        8.53        7.14      2.99 o 
  12   2   9        0.72        0.13      5.32 o 
 -13   3   9        5.22        9.87      4.80 o 
 -12   3   9       11.35       11.13      4.46 o 
 -11   3   9        0.93        2.80      3.76 o 
 -10   3   9        6.44        6.49      3.57 o 
  -9   3   9       41.05       40.35      7.57 o 
  -8   3   9       46.31       45.79      5.35 o 
  -7   3   9       42.71       40.88      3.58 o 
  -6   3   9      178.20      180.49      4.87 o 
  -5   3   9      119.30      111.48      4.83 o 
  -4   3   9       23.51       17.57      2.14 o 
  -3   3   9      124.39      121.43      4.66 o 
  -2   3   9       23.06       21.20      2.94 o 
  -1   3   9      376.55      348.98      5.94 o 
   0   3   9      832.40      763.09      9.75 o 
   1   3   9      418.84      405.09     10.04 o 
   2   3   9      222.44      217.79      5.84 o 
   3   3   9       23.79       21.26      4.21 o 
   4   3   9       28.94       24.67      2.77 o 
   5   3   9       69.04       52.18      4.27 o 
   6   3   9       93.91       74.76      7.44 o 
   7   3   9       15.74       17.86      2.76 o 
   8   3   9       14.50       11.93      2.66 o 
   9   3   9        0.49        1.49      2.29 o 
  10   3   9        3.54        7.04      2.83 o 
  11   3   9        0.45        0.61      2.49 o 
  12   3   9       15.37       22.60      4.79 o 
 -13   4   9        9.85       15.16      5.13 o 
 -12   4   9       12.01       11.30      4.49 o 
 -11   4   9        0.23       -1.89      4.11 o 
 -10   4   9        2.21        4.19      3.86 o 
  -9   4   9        8.04        9.95      3.60 o 
  -8   4   9        1.65       -0.27      2.96 o 
  -7   4   9      153.29      166.14      8.26 o 
  -6   4   9      226.73      232.46      6.67 o 
  -5   4   9        1.97        2.57      1.82 o 
  -4   4   9       49.67       49.68      2.28 o 
  -3   4   9       12.39       11.04      1.30 o 
  -2   4   9       16.80       14.71      1.94 o 
  -1   4   9      177.86      159.09      3.81 o 
   0   4   9      132.17      124.40      3.61 o 
   1   4   9       51.87       56.13      3.63 o 
   2   4   9       64.13       62.58      3.95 o 
   3   4   9      162.17      136.35      4.94 o 
   4   4   9      130.30       95.07      6.75 o 
   5   4   9       41.43       31.46      3.65 o 
   6   4   9       16.66       14.05      2.98 o 
   7   4   9        0.05        1.35      2.48 o 
   8   4   9        0.90        1.21      2.21 o 
   9   4   9        0.30        1.17      2.41 o 
  10   4   9        4.33        6.86      2.85 o 
  11   4   9        3.93        3.46      2.83 o 
 -12   5   9        1.49        0.44      4.16 o 
 -11   5   9        0.04        0.15      3.74 o 
 -10   5   9        2.54        0.84      3.51 o 
  -9   5   9       10.72        7.21      3.59 o 
  -8   5   9        9.57       10.92      3.04 o 
  -7   5   9       12.61       11.62      2.33 o 
  -6   5   9      133.30      142.03      4.23 o 
  -5   5   9        0.36        0.75      1.37 o 
  -4   5   9       42.52       43.98      2.63 o 
  -3   5   9        3.40        3.27      1.53 o 
  -2   5   9       30.25       26.98      2.02 o 
  -1   5   9       15.18       18.62      1.86 o 
   0   5   9        0.82        1.64      1.33 o 
   1   5   9       11.51       11.21      2.31 o 
   2   5   9        0.41        2.15      1.77 o 
   3   5   9        1.72       -1.71      1.99 o 
   4   5   9        3.65        2.78      2.07 o 
   5   5   9        4.98        1.62      2.35 o 
   6   5   9       22.10       21.84      3.48 o 
   7   5   9        8.52        8.24      2.87 o 
   8   5   9        0.61       -0.65      2.50 o 
   9   5   9        9.43       11.88      5.33 o 
  10   5   9        2.48        5.03      2.79 o 
  11   5   9        3.41        8.37      3.10 o 
 -12   6   9        3.42        9.52      4.42 o 
 -11   6   9       11.51       15.39      4.46 o 
 -10   6   9       41.68       53.06      9.09 o 
  -9   6   9        1.68        4.24      6.84 o 
  -8   6   9        0.95       -0.55      1.73 o 
  -7   6   9       50.02       50.94      3.47 o 
  -6   6   9       18.96       19.15      2.30 o 
  -5   6   9      204.36      210.24      7.53 o 
  -4   6   9      384.06      396.97      9.47 o 
  -3   6   9      810.37      794.93     11.42 o 
  -2   6   9      136.48      141.80      4.12 o 
  -1   6   9      169.15      157.32      4.55 o 
   0   6   9        3.83       -0.74      1.50 o 
   1   6   9        5.33        2.24      2.02 o 
   2   6   9       61.43       54.18      5.34 o 
   3   6   9       55.24       51.33      3.84 o 
   4   6   9        1.03       -2.31      2.76 o 
   5   6   9        3.19        3.71      2.53 o 
   6   6   9       28.33       19.79      3.49 o 
   7   6   9       12.34       12.20      3.11 o 
   8   6   9        3.63        4.41      2.89 o 
   9   6   9        4.34        3.29      3.76 o 
  10   6   9        2.61        7.07      3.46 o 
 -11   7   9        1.53        1.53      5.08 o 
 -10   7   9        0.17        3.00      4.69 o 
  -9   7   9        0.06        0.33      2.69 o 
  -8   7   9        1.12        1.86      1.96 o 
  -7   7   9       13.04       14.04      2.41 o 
  -6   7   9       15.10       16.73      2.39 o 
  -5   7   9        9.87        5.24      2.68 o 
  -4   7   9      335.35      343.22      7.16 o 
  -3   7   9       53.17       58.17      3.56 o 
  -2   7   9       48.38       50.86      3.07 o 
  -1   7   9        5.82        5.83      1.73 o 
   0   7   9       25.81       28.88      2.84 o 
   1   7   9        0.49       -1.35      1.90 o 
   2   7   9       30.05       28.38      3.19 o 
   3   7   9        0.02       -0.15      1.89 o 
   4   7   9        3.92        1.77      2.31 o 
   5   7   9        1.80       -0.29      2.39 o 
   6   7   9       25.45       22.56      3.69 o 
   7   7   9        2.03        5.03      3.09 o 
   8   7   9       11.35       12.06      3.44 o 
   9   7   9        1.01        1.74      3.35 o 
 -10   8   9        0.53        4.02      8.87 o 
  -9   8   9        0.35       -1.15      2.39 o 
  -8   8   9        0.05        0.66      2.12 o 
  -7   8   9        2.57       -0.18      2.10 o 
  -6   8   9       17.77       15.61      2.54 o 
  -5   8   9       59.87       64.64      4.05 o 
  -4   8   9        0.75        1.85      1.91 o 
  -3   8   9       13.59       12.03      2.35 o 
  -2   8   9        5.38        7.89      2.16 o 
  -1   8   9       10.46       11.30      2.19 o 
   0   8   9        0.33        1.36      1.73 o 
   1   8   9        6.52        5.73      2.35 o 
   2   8   9        3.36        3.96      2.28 o 
   3   8   9       23.84       22.98      3.25 o 
   4   8   9        7.00        4.02      2.57 o 
   5   8   9        3.45        5.05      2.97 o 
   6   8   9        0.19       -0.81      2.69 o 
   7   8   9        0.53        1.37      3.79 o 
   8   8   9       10.83       13.89      3.83 o 
  -9   9   9        0.72        2.90      3.37 o 
  -8   9   9        7.10        8.07      2.54 o 
  -7   9   9       27.27       29.56      5.42 o 
  -6   9   9        0.09        0.68      2.63 o 
  -5   9   9        0.45        1.20      1.99 o 
  -4   9   9       64.67       65.41      4.29 o 
  -3   9   9        6.80        6.46      2.31 o 
  -2   9   9       70.59       69.88      4.32 o 
  -1   9   9      123.65      133.98      5.45 o 
   0   9   9        8.94        8.80      2.19 o 
   1   9   9        9.81        7.86      3.38 o 
   2   9   9        3.59        1.22      2.47 o 
   3   9   9        0.42        0.30      2.54 o 
   4   9   9        2.00       -1.78      3.78 o 
   5   9   9        0.67        1.28      2.85 o 
   6   9   9       24.40       25.24      4.32 o 
   7   9   9        1.20        3.43      3.26 o 
  -7  10   9       13.50       16.77      3.30 o 
  -6  10   9        1.27        2.70      2.41 o 
  -5  10   9        2.42        5.24      2.27 o 
  -4  10   9        2.06        4.65      2.20 o 
  -3  10   9        2.02        0.69      2.43 o 
  -2  10   9       14.60       12.70      2.76 o 
  -1  10   9        3.06        4.68      4.83 o 
   0  10   9        0.23        3.16      2.14 o 
   1  10   9       10.94       13.41      3.08 o 
   2  10   9        7.95        7.60      2.87 o 
   3  10   9        5.91        3.61      2.86 o 
   4  10   9        0.66       -2.82      2.83 o 
   5  10   9        2.54        5.92      3.30 o 
  -4  11   9        5.48        7.34      2.95 o 
  -3  11   9        2.33        4.61      2.33 o 
  -2  11   9        1.12        1.61      2.33 o 
  -1  11   9        4.67        4.66      2.48 o 
   0  11   9        6.44        5.67      3.06 o 
   1  11   9       10.37       11.98      2.96 o 
   2  11   9        0.05       -0.11      2.70 o 
 -13   0  10        4.59       -0.91      5.06 o 
 -12   0  10        0.07       -0.91      4.75 o 
 -11   0  10       48.46       55.36      9.71 o 
 -10   0  10      220.26      292.31     15.66 o 
  -9   0  10        1.86        3.35      5.24 o 
  -8   0  10        0.70       -2.35      3.04 o 
  -7   0  10        5.02        4.26      3.33 o 
  -6   0  10        0.23       -0.96      2.77 o 
  -5   0  10       39.91       46.31      4.66 o 
  -4   0  10       80.96       92.77      3.82 o 
  -3   0  10      257.54      266.13      5.83 o 
  -2   0  10        0.01       -2.55      1.28 o 
  -1   0  10       63.40       63.62      2.97 o 
   0   0  10      138.16      133.57      6.47 o 
   1   0  10      635.92      595.09      9.68 o 
   2   0  10     1280.82     1258.10     18.15 o 
   3   0  10     1411.63     1319.84     20.12 o 
   4   0  10      184.73      177.32      6.35 o 
   5   0  10        1.09       -0.79      1.84 o 
   6   0  10       18.38       23.74      3.18 o 
   7   0  10        0.07        3.87      2.42 o 
   8   0  10       39.61       28.58      4.77 o 
   9   0  10       43.76       45.12      5.73 o 
  10   0  10        0.48        0.01      3.72 o 
  11   0  10        0.14       14.01      6.55 o 
 -13   1  10        3.09       -1.92      3.59 o 
 -12   1  10        9.74       12.83      3.93 o 
 -11   1  10        1.96       -0.17      3.08 o 
 -10   1  10        0.54        1.23      2.98 o 
  -9   1  10       12.57       15.44      3.15 o 
  -8   1  10       12.32       11.05      2.82 o 
  -7   1  10        3.73        4.82      2.38 o 
  -6   1  10       22.30       20.35      2.75 o 
  -5   1  10       43.07       41.94      2.46 o 
  -4   1  10       11.08        4.92      1.19 o 
  -3   1  10       23.50       16.90      1.43 o 
  -2   1  10        3.19        0.20      0.99 o 
  -1   1  10        4.12        3.54      1.19 o 
   0   1  10        8.49        6.82      1.32 o 
   1   1  10      798.72      772.20      8.54 o 
   2   1  10      360.55      342.60      5.82 o 
   3   1  10     1409.71     1353.11     14.32 o 
   4   1  10       44.16       41.70      3.09 o 
   5   1  10      124.37      125.34      4.33 o 
   6   1  10        9.55        8.68      2.02 o 
   7   1  10        0.23        1.51      1.79 o 
   8   1  10        7.75        5.03      2.14 o 
   9   1  10        1.34        1.09      2.28 o 
  10   1  10        6.55        7.26      4.29 o 
  11   1  10        0.00       -1.32      3.17 o 
 -13   2  10       11.55       10.23      4.75 o 
 -12   2  10       18.55       20.68      4.00 o 
 -11   2  10        0.04       -2.11      2.96 o 
 -10   2  10        0.15       -4.17      2.78 o 
  -9   2  10       25.39       24.68      3.41 o 
  -8   2  10       39.47       38.81      3.68 o 
  -7   2  10        7.78        4.55      2.41 o 
  -6   2  10        0.49       -1.69      1.73 o 
  -5   2  10        8.07       11.51      1.74 o 
  -4   2  10      157.24      143.38      3.81 o 
  -3   2  10       12.76        8.72      1.37 o 
  -2   2  10        9.30        7.92      1.27 o 
  -1   2  10      225.51      209.99      3.64 o 
   0   2  10        6.82        5.83      1.31 o 
   1   2  10       12.63       12.36      1.50 o 
   2   2  10      268.22      243.05      5.62 o 
   3   2  10      280.54      262.29      5.92 o 
   4   2  10      297.65      296.63      7.11 o 
   5   2  10      273.72      253.57      6.06 o 
   6   2  10        1.16        0.98      2.02 o 
   7   2  10        1.22        2.65      2.05 o 
   8   2  10       17.04       19.06      2.99 o 
   9   2  10       28.90       25.36      3.32 o 
  10   2  10        4.36        5.08      2.78 o 
  11   2  10        1.03       -0.64      2.84 o 
 -13   3  10        0.32        4.84      4.46 o 
 -12   3  10        0.64       -3.66      4.84 o 
 -11   3  10        0.07       -0.90      3.63 o 
 -10   3  10       11.74       12.33      3.93 o 
  -9   3  10        2.04        3.40      3.69 o 
  -8   3  10        0.21        1.90      3.13 o 
  -7   3  10       42.96       44.29      3.79 o 
  -6   3  10        2.80        3.84      1.86 o 
  -5   3  10       26.93       26.06      2.51 o 
  -4   3  10       12.79       10.43      1.97 o 
  -3   3  10        0.20        0.13      1.39 o 
  -2   3  10       27.77       30.88      2.36 o 
  -1   3  10      316.28      320.61      6.99 o 
   0   3  10      594.29      556.78      9.61 o 
   1   3  10       66.77       61.45      3.80 o 
   2   3  10       79.83       76.15      5.67 o 
   3   3  10        6.60        6.21      2.15 o 
   4   3  10       10.38        6.76      2.18 o 
   5   3  10        6.23        4.55      2.55 o 
   6   3  10        1.96       -0.60      2.22 o 
   7   3  10        0.38       -1.66      1.97 o 
   8   3  10        0.37        2.94      2.32 o 
   9   3  10       23.42       23.99      4.37 o 
  10   3  10        0.11        1.18      2.61 o 
  11   3  10        0.05        5.74      4.81 o 
 -12   4  10        0.86        0.86      4.15 o 
 -11   4  10       14.79       12.52      6.84 o 
 -10   4  10        0.17       -2.65      3.45 o 
  -9   4  10        2.86        9.08      4.47 o 
  -8   4  10       91.05      100.91      8.05 o 
  -7   4  10       45.12       42.16      3.77 o 
  -6   4  10       74.03       71.22      5.15 o 
  -5   4  10        5.00        3.44      1.91 o 
  -4   4  10      252.34      240.65      5.57 o 
  -3   4  10       86.76       76.65      4.21 o 
  -2   4  10       51.23       51.08      3.39 o 
  -1   4  10       60.16       64.99      3.81 o 
   0   4  10      242.20      238.05      6.23 o 
   1   4  10        7.57        8.34      2.19 o 
   2   4  10       33.45       35.40      3.19 o 
   3   4  10       37.44       29.64      3.04 o 
   4   4  10       17.21       16.24      2.65 o 
   5   4  10        0.51        1.36      2.24 o 
   6   4  10      102.23       96.50      7.81 o 
   7   4  10       90.91       79.52      5.68 o 
   8   4  10       12.96        8.91      2.76 o 
   9   4  10       16.46       26.42      3.61 o 
  10   4  10        5.21        6.67      2.88 o 
 -12   5  10        4.29        5.07      4.43 o 
 -11   5  10        0.26        8.26      4.16 o 
 -10   5  10        0.52        2.75      4.32 o 
  -9   5  10        0.05        5.08      4.71 o 
  -8   5  10       58.94       53.15      5.04 o 
  -7   5  10       53.54       53.46      3.65 o 
  -6   5  10        0.00       -1.29      1.97 o 
  -5   5  10        1.26       -2.06      1.33 o 
  -4   5  10        7.60        5.67      1.53 o 
  -3   5  10       71.50       70.58      2.94 o 
  -2   5  10       29.67       29.64      2.08 o 
  -1   5  10       34.59       36.31      3.05 o 
   0   5  10      186.90      189.38      7.29 o 
   1   5  10      104.84      106.05      4.74 o 
   2   5  10      148.81      125.98      5.14 o 
   3   5  10      112.34       96.38      4.77 o 
   4   5  10        0.35       -2.30      1.91 o 
   5   5  10       16.23       11.08      3.00 o 
   6   5  10       26.66       31.26      4.03 o 
   7   5  10        0.02        2.84      2.72 o 
   8   5  10        0.36        3.21      2.96 o 
   9   5  10       13.19        4.81      2.70 o 
  10   5  10        0.17        7.45      2.96 o 
 -11   6  10       13.30       19.74      7.01 o 
 -10   6  10        0.04       12.08      5.24 o 
  -9   6  10       18.80       22.91      7.29 o 
  -8   6  10        5.72        5.79      3.82 o 
  -7   6  10       11.37       16.71      2.99 o 
  -6   6  10       18.50       13.39      2.11 o 
  -5   6  10       20.31       24.13      2.93 o 
  -4   6  10        0.06        1.28      1.51 o 
  -3   6  10        0.26        0.40      1.84 o 
  -2   6  10      127.65      129.64      5.75 o 
  -1   6  10       30.10       30.34      2.35 o 
   0   6  10       17.65       21.02      2.13 o 
   1   6  10       68.95       64.62      4.25 o 
   2   6  10       52.58       56.41      5.31 o 
   3   6  10        8.37        5.35      2.24 o 
   4   6  10       10.21        7.81      2.62 o 
   5   6  10       14.23       10.88      3.49 o 
   6   6  10       19.77       20.46      5.01 o 
   7   6  10        0.87       -1.07      2.60 o 
   8   6  10       12.15        5.59      3.21 o 
   9   6  10        4.43        5.70      3.42 o 
 -10   7  10        2.64        4.49      4.81 o 
  -9   7  10       16.16       13.48      7.72 o 
  -8   7  10        4.25        6.92      2.20 o 
  -7   7  10        1.52       -1.84      1.77 o 
  -6   7  10       12.28       13.33      2.29 o 
  -5   7  10       12.69        6.80      2.68 o 
  -4   7  10        9.77        6.13      1.96 o 
  -3   7  10       59.60       56.90      3.52 o 
  -2   7  10       16.26       12.41      3.49 o 
  -1   7  10       26.12       24.45      2.38 o 
   0   7  10       51.54       53.69      3.16 o 
   1   7  10        6.20        7.14      2.44 o 
   2   7  10       11.75        9.37      2.55 o 
   3   7  10        3.75        3.36      2.36 o 
   4   7  10       12.36        6.89      2.61 o 
   5   7  10       25.47       19.02      3.58 o 
   6   7  10        0.73        0.70      3.58 o 
   7   7  10        7.67        4.22      4.05 o 
   8   7  10       15.49       19.69      4.02 o 
  -9   8  10       20.01       22.22      3.75 o 
  -8   8  10        2.68        0.99      2.43 o 
  -7   8  10        2.69        4.34      3.28 o 
  -6   8  10       46.99       44.65      3.37 o 
  -5   8  10        0.72        4.12      2.04 o 
  -4   8  10        0.04        1.18      1.84 o 
  -3   8  10       66.71       70.28      3.99 o 
  -2   8  10       83.46       78.14      4.12 o 
  -1   8  10       25.75       32.59      2.82 o 
   0   8  10        0.51       -1.81      1.77 o 
   1   8  10        0.36       -0.23      2.12 o 
   2   8  10        1.45       -1.17      2.20 o 
   3   8  10        0.43        2.61      2.41 o 
   4   8  10       36.82       39.10      4.15 o 
   5   8  10        0.15        2.37      2.82 o 
   6   8  10        1.93       -1.19      2.73 o 
   7   8  10        2.92        5.86      3.16 o 
  -8   9  10        0.75       -0.50      2.32 o 
  -7   9  10        0.29        3.12      2.26 o 
  -6   9  10        8.48        8.29      2.45 o 
  -5   9  10        8.94        6.95      2.31 o 
  -4   9  10        0.29       -0.86      1.93 o 
  -3   9  10        0.02       -1.30      2.07 o 
  -2   9  10       65.83       74.34      5.00 o 
  -1   9  10       61.51       60.32      4.09 o 
   0   9  10        0.03       -0.08      2.58 o 
   1   9  10        0.31        0.77      2.43 o 
   2   9  10        0.47        3.08      3.15 o 
   3   9  10        2.42        0.66      2.58 o 
   4   9  10        2.71        3.65      2.90 o 
   5   9  10        0.00       -0.21      2.80 o 
   6   9  10        0.70        2.07      3.22 o 
  -5  10  10        0.86        1.19      2.34 o 
  -4  10  10        1.25        3.48      2.30 o 
  -3  10  10       10.10        9.16      2.52 o 
  -2  10  10        0.79        0.86      2.21 o 
  -1  10  10        4.98        7.35      2.58 o 
   0  10  10        0.73        0.99      2.27 o 
   1  10  10       12.24       14.65      2.58 o 
   2  10  10        1.35        2.21      2.80 o 
   3  10  10        2.48       -0.04      2.76 o 
 -13   1  11        0.01       -2.29      3.50 o 
 -12   1  11        0.10       -1.78      3.39 o 
 -11   1  11        2.29        2.05      3.25 o 
 -10   1  11        2.64       -1.29      2.90 o 
  -9   1  11        4.50        4.50      3.84 o 
  -8   1  11        0.06       -0.27      2.51 o 
  -7   1  11        6.98        4.04      2.42 o 
  -6   1  11       62.43       58.54      3.85 o 
  -5   1  11       34.09       29.30      2.73 o 
  -4   1  11       76.65       71.58      3.08 o 
  -3   1  11      317.72      277.01      4.47 o 
  -2   1  11       31.18       29.56      1.84 o 
  -1   1  11      174.59      172.31      3.47 o 
   0   1  11      875.48      852.40      8.73 o 
   1   1  11      679.97      653.70      7.96 o 
   2   1  11      404.86      406.57      7.59 o 
   3   1  11      293.86      281.74      6.55 o 
   4   1  11      301.73      305.71      7.39 o 
   5   1  11       21.18       19.95      2.99 o 
   6   1  11        0.00        1.59      1.82 o 
   7   1  11       13.97       15.97      2.50 o 
   8   1  11        3.03        3.13      2.53 o 
   9   1  11        1.20        3.16      3.00 o 
  10   1  11       31.14       42.45     10.60 o 
 -13   2  11        0.05        0.93      4.29 o 
 -12   2  11        5.02        7.80      4.82 o 
 -11   2  11        0.37        4.26      3.92 o 
 -10   2  11        3.40        1.62      3.41 o 
  -9   2  11       38.44       30.20      7.21 o 
  -8   2  11        0.01       -0.19      3.08 o 
  -7   2  11       57.97       51.14      4.64 o 
  -6   2  11       77.94       68.20      3.72 o 
  -5   2  11       91.31       87.33      3.40 o 
  -4   2  11        1.46        1.27      1.51 o 
  -3   2  11       22.76       28.34      1.84 o 
  -2   2  11        3.60        4.19      1.31 o 
  -1   2  11      116.96      117.50      4.77 o 
   0   2  11       26.02       29.50      2.10 o 
   1   2  11      137.82      133.51      4.52 o 
   2   2  11        1.55        2.69      1.81 o 
   3   2  11      161.51      169.68      5.11 o 
   4   2  11      149.23      151.95      4.86 o 
   5   2  11       31.95       36.95      3.08 o 
   6   2  11        0.87        0.29      1.91 o 
   7   2  11       20.12       23.89      3.13 o 
   8   2  11        0.65        4.57      2.91 o 
   9   2  11        0.05       -2.20      2.47 o 
  10   2  11       12.45       14.59      3.83 o 
 -12   3  11        4.06       -1.37      3.95 o 
 -11   3  11        0.22       -2.27      5.03 o 
 -10   3  11        0.02        5.42      3.67 o 
  -9   3  11       33.28       35.00      4.62 o 
  -8   3  11        6.28        8.39      4.28 o 
  -7   3  11        9.39        6.63      2.68 o 
  -6   3  11      101.73       99.42      4.89 o 
  -5   3  11       35.05       30.87      2.76 o 
  -4   3  11       27.94       27.50      2.75 o 
  -3   3  11       70.80       66.13      3.30 o 
  -2   3  11       91.27       93.46      4.22 o 
  -1   3  11      165.39      144.23      4.99 o 
   0   3  11       13.49        8.05      2.08 o 
   1   3  11      119.76      118.92      4.71 o 
   2   3  11       16.42       15.04      2.46 o 
   3   3  11       35.62       36.64      3.39 o 
   4   3  11       47.13       43.70      3.68 o 
   5   3  11       65.28       63.93      5.12 o 
   6   3  11       22.53       22.11      3.14 o 
   7   3  11       28.54       35.76      3.74 o 
   8   3  11        2.32        3.46      2.57 o 
   9   3  11        0.01        3.75      2.67 o 
  10   3  11        3.25        4.69      2.77 o 
 -12   4  11        5.47       14.20      4.68 o 
 -11   4  11        8.17        8.46      4.30 o 
 -10   4  11        0.83        3.58      3.78 o 
  -9   4  11       11.22        8.49      3.73 o 
  -8   4  11        2.54        7.16      3.37 o 
  -7   4  11        4.07        4.08      2.52 o 
  -6   4  11        0.27       -0.78      1.76 o 
  -5   4  11        0.99        3.94      2.13 o 
  -4   4  11        4.31        4.14      2.13 o 
  -3   4  11       45.67       44.55      3.63 o 
  -2   4  11      145.40      148.99      6.37 o 
  -1   4  11        0.30       -1.32      1.76 o 
   0   4  11      266.64      258.78      6.72 o 
   1   4  11        4.64        2.90      2.70 o 
   2   4  11       32.96       30.31      3.16 o 
   3   4  11       26.79       24.46      3.10 o 
   4   4  11       13.43        9.23      2.44 o 
   5   4  11       52.95       48.40      4.55 o 
   6   4  11      165.54      165.66      7.47 o 
   7   4  11      149.09      146.82      6.94 o 
   8   4  11        0.30        2.14      2.54 o 
   9   4  11        1.75        5.23      2.72 o 
  10   4  11        6.68        8.42      3.06 o 
 -11   5  11        7.91        8.34      4.39 o 
 -10   5  11       11.44       10.62      4.26 o 
  -9   5  11        6.75       12.19      4.74 o 
  -8   5  11       18.58       15.01      3.79 o 
  -7   5  11       46.54       42.62      4.82 o 
  -6   5  11        5.32        3.35      2.23 o 
  -5   5  11        2.70        1.25      2.10 o 
  -4   5  11        2.04       -1.53      2.08 o 
  -3   5  11       20.10       16.64      2.49 o 
  -2   5  11        0.02       -3.59      1.79 o 
  -1   5  11        8.43        9.39      1.40 o 
   0   5  11        1.68        0.11      1.17 o 
   1   5  11       22.44       20.58      2.76 o 
   2   5  11       37.39       39.62      3.96 o 
   3   5  11        1.04       -2.85      1.87 o 
   4   5  11       10.57        9.37      2.63 o 
   5   5  11       16.95       18.13      3.51 o 
   6   5  11        0.29        4.57      3.58 o 
   7   5  11        8.46        3.83      5.63 o 
   8   5  11        0.50        2.45      2.60 o 
   9   5  11        8.96       11.01      3.23 o 
 -10   6  11        1.36        5.39      5.04 o 
  -9   6  11        3.06        8.44      4.83 o 
  -8   6  11        1.38        2.47      4.43 o 
  -7   6  11        4.03        1.68      2.57 o 
  -6   6  11        0.00       -2.82      2.15 o 
  -5   6  11       56.33       45.15      4.37 o 
  -4   6  11       11.34       11.57      1.88 o 
  -3   6  11        3.32        3.02      1.80 o 
  -2   6  11       99.30       95.17      3.62 o 
  -1   6  11        0.09        2.63      1.43 o 
   0   6  11       33.72       32.30      2.87 o 
   1   6  11       17.35       15.91      1.97 o 
   2   6  11        6.75        9.25      2.47 o 
   3   6  11        9.80        5.46      2.47 o 
   4   6  11        3.00        9.55      2.73 o 
   5   6  11        0.14        5.21      2.84 o 
   6   6  11        9.27       12.06      3.52 o 
   7   6  11        4.33        6.14      3.30 o 
   8   6  11       38.09       36.41      4.93 o 
  -9   7  11        9.54       15.56      5.34 o 
  -8   7  11        1.51        0.51      3.43 o 
  -7   7  11       29.64       23.51      3.60 o 
  -6   7  11        0.06       -0.07      1.81 o 
  -5   7  11       34.04       31.43      2.89 o 
  -4   7  11        5.62        8.56      2.01 o 
  -3   7  11        3.42        4.46      1.78 o 
  -2   7  11        6.43        7.35      1.94 o 
  -1   7  11       10.51       10.15      1.94 o 
   0   7  11        7.37        6.16      1.82 o 
   1   7  11        0.09       -0.42      1.59 o 
   2   7  11        1.17        5.93      2.42 o 
   3   7  11        0.20       -0.04      2.35 o 
   4   7  11        7.67        5.35      3.27 o 
   5   7  11        0.32        2.06      2.83 o 
   6   7  11        1.75        6.08      3.18 o 
   7   7  11        1.33        2.31      3.05 o 
  -8   8  11        5.45        8.51      3.43 o 
  -7   8  11       33.45       35.39      3.23 o 
  -6   8  11       17.05       19.77      2.68 o 
  -5   8  11        3.55        5.38      2.09 o 
  -4   8  11       34.73       36.40      3.11 o 
  -3   8  11       20.34       13.52      2.30 o 
  -2   8  11        7.84        7.73      2.25 o 
  -1   8  11        0.22        1.01      1.87 o 
   0   8  11       24.43       20.60      2.52 o 
   1   8  11        3.47        6.40      2.04 o 
   2   8  11        0.05        1.93      2.41 o 
   3   8  11        2.78        2.18      2.52 o 
   4   8  11       20.95       24.97      3.69 o 
   5   8  11        7.21       14.32      3.67 o 
   6   8  11       43.53       64.28      6.05 o 
  -6   9  11        0.33        0.08      2.19 o 
  -5   9  11        4.83        5.94      2.28 o 
  -4   9  11        5.33        5.99      2.37 o 
  -3   9  11       20.62       21.90      3.71 o 
  -2   9  11       32.98       30.79      5.88 o 
  -1   9  11        1.06        3.74      2.19 o 
   0   9  11        0.01       -0.57      2.02 o 
   1   9  11        0.80        1.40      2.05 o 
   2   9  11        0.09       -4.20      2.47 o 
   3   9  11       12.01       10.91      4.08 o 
   4   9  11        0.24       -1.27      2.93 o 
  -3  10  11        2.58        1.82      2.22 o 
  -2  10  11        1.61        2.91      4.95 o 
  -1  10  11        2.34        3.95      4.14 o 
   0  10  11        6.82        6.39      2.43 o 
   1  10  11       13.50       13.71      2.70 o 
 -12   0  12       13.59       23.58      6.16 o 
 -11   0  12       23.77       18.17      6.69 o 
 -10   0  12       36.70       61.28      6.85 o 
  -9   0  12       26.03       21.99      4.96 o 
  -8   0  12        0.01        3.06      4.13 o 
  -7   0  12        7.06       10.28      5.31 o 
  -6   0  12      322.53      324.82     10.94 o 
  -5   0  12      384.44      366.01     11.47 o 
  -4   0  12      223.88      197.69      6.70 o 
  -3   0  12       21.49       39.41      2.84 o 
  -2   0  12      347.14      359.15      6.79 o 
  -1   0  12       67.40       78.17      3.76 o 
   0   0  12      544.97      535.57      9.47 o 
   1   0  12       24.06       18.45      2.63 o 
   2   0  12      100.14       96.04      4.52 o 
   3   0  12       26.05       27.47      4.40 o 
   4   0  12        4.43        2.46      2.96 o 
   5   0  12        3.47        5.81      3.31 o 
   6   0  12        0.71        4.24      3.21 o 
   7   0  12        4.79        0.93      3.12 o 
   8   0  12       13.91       15.86      4.63 o 
   9   0  12        1.29        2.94      4.11 o 
  10   0  12       21.47       35.73      8.26 o 
 -12   1  12        2.67        4.98      4.18 o 
 -11   1  12        4.35        4.75      4.10 o 
 -10   1  12        1.34       -0.32      3.05 o 
  -9   1  12        6.75        8.51      3.04 o 
  -8   1  12        9.19        6.56      2.79 o 
  -7   1  12        3.07        1.71      2.53 o 
  -6   1  12        0.02        0.83      2.35 o 
  -5   1  12       28.13       30.31      2.87 o 
  -4   1  12       40.90       34.69      2.57 o 
  -3   1  12        2.11        3.23      1.34 o 
  -2   1  12       60.79       64.09      2.52 o 
  -1   1  12       87.72       93.34      2.81 o 
   0   1  12        1.08       -1.73      1.28 o 
   1   1  12      197.00      196.93      4.10 o 
   2   1  12       68.31       62.07      3.33 o 
   3   1  12       16.78       20.25      2.36 o 
   4   1  12       24.54       24.13      2.69 o 
   5   1  12        5.92        4.72      2.06 o 
   6   1  12        1.57        1.54      2.72 o 
   7   1  12        1.56       -0.92      2.43 o 
   8   1  12        2.95        2.17      2.60 o 
   9   1  12        2.18        3.66      3.46 o 
  10   1  12        0.09        4.08      6.55 o 
 -12   2  12        2.02        5.05      4.20 o 
 -11   2  12        1.06        2.25      3.78 o 
 -10   2  12        1.05        6.23      3.74 o 
  -9   2  12        3.01        2.86      3.45 o 
  -8   2  12       87.44      103.12      6.30 o 
  -7   2  12       44.33       51.54      4.76 o 
  -6   2  12        8.11        7.01      2.67 o 
  -5   2  12        4.05        7.36      2.52 o 
  -4   2  12       67.32       72.01      3.70 o 
  -3   2  12        9.88        9.35      1.82 o 
  -2   2  12       62.73       64.47      2.86 o 
  -1   2  12        1.52       -1.44      1.54 o 
   0   2  12       65.79       68.02      3.66 o 
   1   2  12        6.05        5.36      1.96 o 
   2   2  12       36.78       45.44      3.25 o 
   3   2  12       44.90       40.67      3.19 o 
   4   2  12        7.41        7.18      2.14 o 
   5   2  12        0.49       -0.35      1.78 o 
   6   2  12       40.53       33.74      3.54 o 
   7   2  12        0.92        0.88      2.22 o 
   8   2  12       25.63       25.40      4.48 o 
   9   2  12        0.63        0.47      3.12 o 
 -11   3  12        7.94        4.83      3.94 o 
 -10   3  12        5.75        8.94      3.95 o 
  -9   3  12        0.68        4.15      3.54 o 
  -8   3  12        1.69        9.93      3.49 o 
  -7   3  12        0.32        1.79      2.59 o 
  -6   3  12        0.21       -1.86      2.92 o 
  -5   3  12       12.58       12.75      2.23 o 
  -4   3  12        2.85        3.18      2.72 o 
  -3   3  12      114.64      116.83      4.89 o 
  -2   3  12       40.93       38.88      3.01 o 
  -1   3  12        3.97        8.70      2.24 o 
   0   3  12        0.74       -1.95      1.75 o 
   1   3  12        8.85        5.84      2.25 o 
   2   3  12        0.09        0.36      2.00 o 
   3   3  12        6.23        3.83      2.32 o 
   4   3  12      116.09      119.62      5.96 o 
   5   3  12      106.45      104.07      5.24 o 
   6   3  12        9.19        9.35      2.76 o 
   7   3  12        0.01        1.05      2.37 o 
   8   3  12        2.24        8.51      2.96 o 
   9   3  12        3.17        3.31      3.13 o 
 -11   4  12        3.27        5.73      4.18 o 
 -10   4  12       18.94       12.39      4.27 o 
  -9   4  12       15.87       13.54      5.44 o 
  -8   4  12        1.14       10.13      4.49 o 
  -7   4  12       20.01       14.95      3.78 o 
  -6   4  12        3.93        6.36      3.23 o 
  -5   4  12        0.00        0.52      2.15 o 
  -4   4  12       37.85       41.24      3.72 o 
  -3   4  12        3.74        4.77      2.77 o 
  -2   4  12        0.09        0.15      1.89 o 
  -1   4  12        0.44        3.87      2.08 o 
   0   4  12        0.06        1.14      2.38 o 
   1   4  12        0.35        2.27      2.09 o 
   2   4  12        0.61       -1.45      1.99 o 
   3   4  12        2.28        6.66      2.49 o 
   4   4  12       35.84       40.73      3.90 o 
   5   4  12       50.32       52.44      5.56 o 
   6   4  12      112.80      120.65      6.48 o 
   7   4  12        1.75        0.94      3.04 o 
   8   4  12        1.28        8.92      3.02 o 
   9   4  12        1.49        5.34      2.88 o 
 -10   5  12        0.67        3.45      5.65 o 
  -9   5  12        4.05        5.52      4.57 o 
  -8   5  12        1.21       -0.25      3.31 o 
  -7   5  12        6.10        4.63      3.44 o 
  -6   5  12       12.09       10.22      2.72 o 
  -5   5  12       19.66       19.80      3.43 o 
  -4   5  12        0.82        0.90      2.89 o 
  -3   5  12       97.73       98.04      5.11 o 
  -2   5  12      163.77      159.67      6.99 o 
  -1   5  12       51.32       43.33      3.68 o 
   0   5  12        6.75        7.69      2.40 o 
   1   5  12        5.22        4.23      2.26 o 
   2   5  12        1.22        0.37      1.27 o 
   3   5  12        5.18        6.39      2.64 o 
   4   5  12       12.84        8.02      4.49 o 
   5   5  12       17.81       15.44      4.66 o 
   6   5  12       11.43       11.44      3.49 o 
   7   5  12        5.95        6.99      3.35 o 
   8   5  12        0.77        5.79      2.84 o 
 -10   6  12        0.00        1.42      7.25 o 
  -9   6  12        0.80        6.33      5.06 o 
  -8   6  12        2.19        1.32      3.49 o 
  -7   6  12        0.00       -0.61      3.57 o 
  -6   6  12       11.51       10.57      2.97 o 
  -5   6  12        1.80        0.09      2.34 o 
  -4   6  12       27.16       27.40      3.44 o 
  -3   6  12        0.33        0.21      2.17 o 
  -2   6  12       10.81       13.39      3.18 o 
  -1   6  12        3.10        4.69      2.71 o 
   0   6  12        4.48        3.91      1.43 o 
   1   6  12       10.70        9.08      2.38 o 
   2   6  12        3.79        3.89      1.67 o 
   3   6  12        8.29        7.07      2.71 o 
   4   6  12       14.36       15.78      3.24 o 
   5   6  12        0.07        1.61      2.82 o 
   6   6  12       13.76       16.74      3.79 o 
   7   6  12       40.30       41.37      5.09 o 
  -8   7  12        0.43        1.52      3.73 o 
  -7   7  12        6.52        6.53      5.77 o 
  -6   7  12        0.68       -0.46      2.56 o 
  -5   7  12        0.64        0.27      1.69 o 
  -4   7  12       16.79       18.20      2.78 o 
  -3   7  12        0.25        0.52      2.28 o 
  -2   7  12        0.47        1.31      1.67 o 
  -1   7  12        1.28        1.52      1.63 o 
   0   7  12       10.95       15.51      2.47 o 
   1   7  12        0.00        1.79      1.70 o 
   2   7  12       10.48       12.05      2.16 o 
   3   7  12        3.90        5.51      2.87 o 
   4   7  12       53.06       68.22      5.14 o 
   5   7  12        5.35        4.41      3.29 o 
   6   7  12        0.11       -0.38      2.93 o 
  -7   8  12        0.01       -0.25      2.98 o 
  -6   8  12        6.29        3.60      2.93 o 
  -5   8  12        5.71        8.49      2.84 o 
  -4   8  12        1.08        3.38      1.96 o 
  -3   8  12        2.56        3.62      2.01 o 
  -2   8  12        0.10        0.40      1.83 o 
  -1   8  12        0.18       -0.18      2.56 o 
   0   8  12        0.27        1.11      1.90 o 
   1   8  12        9.13        9.42      2.19 o 
   2   8  12        0.46       -0.24      2.15 o 
   3   8  12        7.82       11.39      3.21 o 
   4   8  12        5.51        7.19      8.58 o 
  -5   9  12        1.03        6.34      2.30 o 
  -4   9  12        0.30        1.36      2.16 o 
  -3   9  12        6.39        4.70      2.17 o 
  -2   9  12        5.51        8.68      3.34 o 
  -1   9  12       22.39       23.93      2.97 o 
   0   9  12       16.62       21.81      3.00 o 
   1   9  12        1.45       -0.08      2.13 o 
   2   9  12        7.71        6.39      2.26 o 
 -11   1  13       12.85       14.40      4.44 o 
 -10   1  13        0.15        1.75      3.70 o 
  -9   1  13        0.13        5.61      3.54 o 
  -8   1  13        1.90       -0.59      3.11 o 
  -7   1  13        3.39        5.83      3.15 o 
  -6   1  13       36.13       40.57      6.09 o 
  -5   1  13        0.01        0.65      2.09 o 
  -4   1  13      182.93      178.39      6.39 o 
  -3   1  13       25.70       30.49      2.67 o 
  -2   1  13       72.51       67.98      2.68 o 
  -1   1  13       65.01       65.37      2.62 o 
   0   1  13        0.61       -0.02      1.45 o 
   1   1  13       23.60       26.38      2.30 o 
   2   1  13       15.58       13.43      2.23 o 
   3   1  13       23.71       21.99      2.67 o 
   4   1  13       26.96       21.87      3.11 o 
   5   1  13       37.63       35.26      3.73 o 
   6   1  13        4.13        5.61      2.45 o 
   7   1  13       48.04       56.34      4.63 o 
   8   1  13       14.79       19.79      4.02 o 
 -11   2  13        3.22        3.70      4.05 o 
 -10   2  13       15.63       16.00      4.25 o 
  -9   2  13        8.96       16.97      4.11 o 
  -8   2  13        6.02       11.15      4.94 o 
  -7   2  13        9.24       11.47      3.41 o 
  -6   2  13        4.43        5.46      3.72 o 
  -5   2  13       47.30       48.42      3.99 o 
  -4   2  13       15.52        9.62      2.16 o 
  -3   2  13       98.67      106.97      4.84 o 
  -2   2  13        2.87        1.00      1.63 o 
  -1   2  13        2.53        1.77      1.69 o 
   0   2  13       17.11       19.69      2.51 o 
   1   2  13       45.41       44.59      3.23 o 
   2   2  13       30.87       38.71      3.20 o 
   3   2  13        0.77       -0.55      2.42 o 
   4   2  13       26.52       27.44      2.92 o 
   5   2  13       23.18       27.41      3.29 o 
   6   2  13       26.91       30.44      3.62 o 
   7   2  13        0.59        3.62      2.99 o 
   8   2  13        0.42        1.92      3.05 o 
 -11   3  13        1.54        7.12      4.07 o 
 -10   3  13        2.91        5.70      3.84 o 
  -9   3  13        1.61        3.16      3.60 o 
  -8   3  13        0.41        1.97      3.34 o 
  -7   3  13        0.17        6.17      3.46 o 
  -6   3  13       15.19       15.16      3.80 o 
  -5   3  13        1.64        5.50      3.60 o 
  -4   3  13        0.01        0.67      2.12 o 
  -3   3  13      188.30      167.98      5.90 o 
  -2   3  13      218.41      208.51      6.54 o 
  -1   3  13      168.48      176.25      5.88 o 
   0   3  13        1.23        2.95      3.42 o 
   1   3  13        4.81        5.36      2.31 o 
   2   3  13        2.39        2.20      2.09 o 
   3   3  13        9.51        5.08      2.47 o 
   4   3  13      118.18      116.96      6.16 o 
   5   3  13        5.83        6.74      2.65 o 
   6   3  13        1.87        6.10      2.69 o 
   7   3  13       13.19       16.45      3.18 o 
   8   3  13        0.80        1.03      2.65 o 
 -10   4  13        0.03        1.12      5.21 o 
  -9   4  13        2.40        8.59      4.81 o 
  -8   4  13        0.03        1.95      4.42 o 
  -7   4  13       15.35       10.39      3.79 o 
  -6   4  13       16.65       16.69      4.01 o 
  -5   4  13        1.43        0.00      2.37 o 
  -4   4  13       13.11       10.34      2.58 o 
  -3   4  13       54.83       50.82      6.21 o 
  -2   4  13        2.98        2.43      2.27 o 
  -1   4  13        0.33        2.40      2.15 o 
   0   4  13        3.44        0.50      2.11 o 
   1   4  13        2.38        4.40      2.37 o 
   2   4  13       12.10        9.80      2.75 o 
   3   4  13        4.53        5.68      2.56 o 
   4   4  13       44.17       55.64      5.11 o 
   5   4  13        1.36        1.88      2.86 o 
   6   4  13        2.76        3.86      2.50 o 
   7   4  13       25.72       23.66      4.06 o 
  -9   5  13        0.00        3.79      6.79 o 
  -8   5  13        1.97        7.46      3.73 o 
  -7   5  13        4.98        7.22      3.57 o 
  -6   5  13        0.24        1.88      3.32 o 
  -5   5  13        3.87        7.11      2.66 o 
  -4   5  13       30.28       32.54      3.64 o 
  -3   5  13       38.03       46.50      4.10 o 
  -2   5  13       18.08       21.62      3.25 o 
  -1   5  13       95.45       98.72     10.95 o 
   0   5  13       30.62       25.06      3.23 o 
   1   5  13       26.01       30.01      7.03 o 
   2   5  13        1.20        2.20      2.35 o 
   3   5  13       24.43       23.60      3.37 o 
   4   5  13       16.58       28.69      6.25 o 
   5   5  13        0.28        4.72      4.81 o 
   6   5  13       10.06        7.46      3.34 o 
   7   5  13        0.15        4.10      2.74 o 
  -8   6  13        1.30        0.35      3.76 o 
  -7   6  13        2.53        9.02      6.43 o 
  -6   6  13        2.22        3.66      3.42 o 
  -5   6  13       34.22       37.94      4.04 o 
  -4   6  13       15.26       14.40      3.03 o 
  -3   6  13        1.51        1.26      2.61 o 
  -2   6  13        5.44        2.57      2.73 o 
  -1   6  13        2.26        6.31      3.04 o 
   0   6  13       11.54       10.94      2.84 o 
   1   6  13       37.01       47.16      4.23 o 
   2   6  13       29.17       30.93      3.77 o 
   3   6  13        1.31        3.61      1.72 o 
   4   6  13        2.05        2.13      3.33 o 
   5   6  13        6.33        9.81      3.51 o 
   6   6  13       17.63       22.28      4.39 o 
  -7   7  13        0.15        0.68      3.79 o 
  -6   7  13        7.56        4.86      4.55 o 
  -5   7  13       48.84       57.56      4.81 o 
  -4   7  13        2.19        1.42      3.44 o 
  -3   7  13        7.62        3.28      4.27 o 
  -2   7  13        1.41        2.35      3.23 o 
  -1   7  13        0.01        2.35      3.04 o 
   0   7  13       11.65        8.69      3.44 o 
   1   7  13       70.83       79.21      5.40 o 
   2   7  13       45.69       56.42      3.55 o 
   3   7  13        0.17        1.87      1.83 o 
   4   7  13        0.35       -1.71      3.94 o 
  -5   8  13        1.75        4.19      2.89 o 
  -4   8  13        0.25        1.60      1.85 o 
  -3   8  13        0.83        0.03      1.72 o 
  -2   8  13        1.28       -1.36      1.81 o 
  -1   8  13        0.92        2.27      1.94 o 
   0   8  13        1.30        1.33      1.92 o 
   1   8  13        9.46        8.01      2.33 o 
   2   8  13        6.13       11.39      2.31 o 
 -10   0  14        1.19       10.80      7.14 o 
  -9   0  14       28.17       41.08      6.12 o 
  -8   0  14       10.33        9.77      5.97 o 
  -7   0  14        1.63        3.92      4.10 o 
  -6   0  14       71.30       64.49      6.62 o 
  -5   0  14        8.72       11.36      4.08 o 
  -4   0  14        0.06       -1.20      2.96 o 
  -3   0  14        8.97        8.07      5.36 o 
  -2   0  14       81.99       78.13      4.00 o 
  -1   0  14       50.42       55.90      3.51 o 
   0   0  14       32.01       34.40      3.84 o 
   1   0  14       51.75       52.00      4.63 o 
   2   0  14       96.74      103.83      6.51 o 
   3   0  14       91.88       98.48      7.70 o 
   4   0  14        0.91        0.72      3.74 o 
   5   0  14       35.68       34.97      5.53 o 
   6   0  14        0.80       -0.53      6.87 o 
   7   0  14      132.56      126.33     12.49 o 
 -10   1  14        0.99        4.12      4.05 o 
  -9   1  14        2.48        4.05      3.79 o 
  -8   1  14        4.20        4.18      3.51 o 
  -7   1  14        0.32        4.03      3.27 o 
  -6   1  14       29.57       42.95      4.62 o 
  -5   1  14        0.83        0.59      2.73 o 
  -4   1  14       21.16       30.08      3.74 o 
  -3   1  14        7.59       10.76      2.21 o 
  -2   1  14       21.31       16.85      2.01 o 
  -1   1  14       40.45       41.89      2.74 o 
   0   1  14       27.43       25.96      3.49 o 
   1   1  14       86.16       89.80      3.97 o 
   2   1  14       16.43        9.79      2.14 o 
   3   1  14        1.25        0.78      2.27 o 
   4   1  14        7.44        8.25      3.65 o 
   5   1  14        0.00        0.06      2.48 o 
   6   1  14        4.05        6.14      3.65 o 
   7   1  14        4.63        3.97      2.95 o 
 -10   2  14        0.74        6.17      4.46 o 
  -9   2  14        8.56        7.81      3.90 o 
  -8   2  14       25.59       28.98      4.53 o 
  -7   2  14        0.13        6.54      3.30 o 
  -6   2  14        0.38       -2.86      3.05 o 
  -5   2  14       18.11       17.99      3.73 o 
  -4   2  14        4.36       11.00      5.14 o 
  -3   2  14        1.73        4.95      2.36 o 
  -2   2  14        0.22        2.13      2.24 o 
  -1   2  14       12.53        9.29      2.06 o 
   0   2  14        3.99        4.05      2.02 o 
   1   2  14       20.56       16.96      2.36 o 
   2   2  14        1.14        3.08      1.88 o 
   3   2  14       19.17       21.57      2.96 o 
   4   2  14        7.76        9.47      2.48 o 
   5   2  14      165.65      173.96     13.30 o 
   6   2  14       27.86       28.14      4.26 o 
   7   2  14        1.40        0.27      2.98 o 
  -9   3  14        1.84        6.79      4.66 o 
  -8   3  14        6.04        9.40      4.76 o 
  -7   3  14        0.48       -1.02      3.91 o 
  -6   3  14       12.54       11.30      5.39 o 
  -5   3  14        0.14        5.14      3.16 o 
  -4   3  14        2.71        2.94      2.38 o 
  -3   3  14        0.50        1.07      2.26 o 
  -2   3  14        2.98        7.46      2.53 o 
  -1   3  14       25.63       27.06      2.87 o 
   0   3  14       60.97       59.16      4.48 o 
   1   3  14        0.02        0.55      2.92 o 
   2   3  14       13.97       17.62      3.05 o 
   3   3  14       51.89       58.10      4.61 o 
   4   3  14       17.22       13.31      3.00 o 
   5   3  14        2.27        5.10      2.78 o 
   6   3  14        1.24        1.90      2.68 o 
   7   3  14        0.35        4.34      3.28 o 
  -9   4  14        6.61       12.96      5.04 o 
  -8   4  14        2.29       -0.52      4.34 o 
  -7   4  14       17.72       28.99      5.90 o 
  -6   4  14        2.24        1.18      3.67 o 
  -5   4  14        1.85        0.26      3.10 o 
  -4   4  14        0.74        1.12      2.37 o 
  -3   4  14        0.05        3.98      2.38 o 
  -2   4  14        4.93        6.04      2.46 o 
  -1   4  14        4.93        0.45      2.56 o 
   0   4  14        0.42        3.69      2.31 o 
   1   4  14        1.12        4.06      2.33 o 
   2   4  14        8.56        7.04      2.78 o 
   3   4  14       15.33       15.90      3.26 o 
   4   4  14       36.19       34.68      6.03 o 
   5   4  14        0.28        5.72      2.63 o 
   6   4  14        5.40        7.61      3.01 o 
  -8   5  14        4.63        4.06      4.44 o 
  -7   5  14       10.45       10.63      4.04 o 
  -6   5  14        6.26        5.20      3.59 o 
  -5   5  14        3.34        6.69      3.49 o 
  -4   5  14       39.79       39.20      3.97 o 
  -3   5  14        0.02       -0.32      2.42 o 
  -2   5  14        0.65       -0.11      2.47 o 
  -1   5  14       26.79       27.62      4.08 o 
   0   5  14       18.22       15.69      3.76 o 
   1   5  14       19.17       25.26      3.53 o 
   2   5  14       89.16       85.82      7.11 o 
   3   5  14       27.98       27.32      3.76 o 
   4   5  14        8.25        5.61      3.19 o 
   5   5  14        5.18        9.95      3.40 o 
  -7   6  14        0.02        3.39      3.77 o 
  -6   6  14        4.61        6.63      4.22 o 
  -5   6  14        0.88        6.35      3.01 o 
  -4   6  14        1.49        6.69      2.80 o 
  -3   6  14        4.06        3.63      2.71 o 
  -2   6  14        0.07        1.85      2.59 o 
  -1   6  14        6.75        7.32      3.18 o 
   0   6  14        6.39        9.59      3.46 o 
   1   6  14       13.63       19.51      3.57 o 
   2   6  14        4.92        4.71      2.75 o 
   3   6  14        1.94        2.70      2.95 o 
   4   6  14        5.50       14.89      3.71 o 
  -5   7  14        0.05        2.14      2.87 o 
  -4   7  14        0.55        1.77      2.68 o 
  -3   7  14        5.13        7.25      3.08 o 
  -2   7  14        1.66        6.08      2.94 o 
  -1   7  14        0.06        3.16      3.12 o 
   0   7  14        4.02        5.83      3.23 o 
   1   7  14       19.78       29.33      4.66 o 
   2   7  14        0.11        1.70      2.83 o 
  -9   1  15        0.34        3.93      5.30 o 
  -8   1  15        0.67        6.12      3.71 o 
  -7   1  15       19.77       24.20      4.24 o 
  -6   1  15        2.83       10.79      3.50 o 
  -5   1  15        3.14        1.60      3.18 o 
  -4   1  15        1.75        0.07      3.01 o 
  -3   1  15       24.70       31.59      4.20 o 
  -2   1  15        5.08        7.02      3.12 o 
  -1   1  15        1.23        2.05      1.69 o 
   0   1  15        4.25        5.43      1.99 o 
   1   1  15        0.59        4.73      2.25 o 
   2   1  15        0.21        0.32      3.25 o 
   3   1  15       34.71       38.11      3.99 o 
   4   1  15        2.58        4.01      3.20 o 
   5   1  15       33.14       35.35      4.54 o 
   6   1  15        0.16       -0.51      2.58 o 
  -8   2  15       20.04       23.12     12.91 o 
  -7   2  15        0.21        3.17      5.09 o 
  -6   2  15        6.97       10.69      4.93 o 
  -5   2  15        1.32        1.08      5.00 o 
  -4   2  15       18.28       18.20      3.77 o 
  -3   2  15        0.26        3.67      2.93 o 
  -2   2  15        4.67        5.59      2.57 o 
  -1   2  15        0.23        2.59      1.77 o 
   0   2  15        0.14        1.65      2.00 o 
   1   2  15        0.99        2.63      2.48 o 
   2   2  15       36.37       40.10      3.25 o 
   3   2  15       15.05       13.78      5.41 o 
   4   2  15        8.90       17.17      3.86 o 
   5   2  15        6.82        9.35      3.35 o 
  -8   3  15       12.65       21.44      8.26 o 
  -7   3  15       11.63       18.10      5.26 o 
  -6   3  15       30.04       28.59      4.59 o 
  -5   3  15        0.95       -1.08      3.29 o 
  -4   3  15        1.84        4.54      3.30 o 
  -3   3  15        7.68       13.69      3.01 o 
  -2   3  15       33.52       36.00      3.88 o 
  -1   3  15        9.74       18.48      4.36 o 
   0   3  15        1.04        3.06      2.49 o 
   1   3  15        0.07        1.47      2.43 o 
   2   3  15        0.03        1.31      2.23 o 
   3   3  15       62.61       78.27      5.46 o 
   4   3  15       17.91       15.08      3.20 o 
   5   3  15        2.17        4.14      3.24 o 
  -7   4  15        2.01       -4.88      4.43 o 
  -6   4  15        0.00        0.71      4.21 o 
  -5   4  15        3.00        1.25      3.31 o 
  -4   4  15        0.48        0.71      3.13 o 
  -3   4  15        0.66        1.16      2.56 o 
  -2   4  15        9.73        7.62      2.74 o 
  -1   4  15        0.63        2.57      2.61 o 
   0   4  15        0.67        4.23      2.56 o 
   1   4  15       10.59       12.58      3.09 o 
   2   4  15        0.56        2.32      2.65 o 
   3   4  15        0.29        0.27      3.58 o 
   4   4  15       14.41       15.93      3.27 o 
  -6   5  15        0.77       -0.67      3.50 o 
  -5   5  15        0.02        4.03      3.66 o 
  -4   5  15        0.68        3.77      2.76 o 
  -3   5  15       10.74        6.15      2.89 o 
  -2   5  15        5.20        5.62      2.85 o 
  -1   5  15        0.27        4.07      2.77 o 
   0   5  15        1.50        3.53      3.07 o 
   1   5  15       10.58       14.01      3.13 o 
   2   5  15        4.09        6.81      2.90 o 
   3   5  15        0.86       -3.25      4.27 o 
  -4   6  15       18.85       23.94      3.73 o 
  -3   6  15        2.47        3.67      2.87 o 
  -2   6  15        0.53        2.48      2.77 o 
  -1   6  15        3.15        8.62      3.44 o 
   0   6  15        0.04        4.14      3.12 o 
   1   6  15        2.08        2.87      3.20 o 
  -7   0  16        0.51        6.14      5.92 o 
  -6   0  16        2.52       10.99      5.84 o 
  -1   0  16       12.57       12.41      4.00 o 
   0   0  16       22.30       20.79      4.57 o 
   1   0  16        0.55       -1.32      3.25 o 
   2   0  16        2.60        4.11      3.86 o 
   3   0  16        4.08        2.57      3.71 o 
   4   0  16        8.86       10.18      4.42 o 
  -7   1  16       24.78       35.77      9.84 o 
  -6   1  16       48.09       57.84      6.91 o 
  -5   1  16       53.79       53.53      6.07 o 
  -4   1  16       22.39       30.43      4.42 o 
  -3   1  16        0.48        6.76      3.24 o 
  -2   1  16        0.26       10.24      6.12 o 
  -1   1  16        3.59        6.54      3.20 o 
   0   1  16       16.73       18.59      2.86 o 
   1   1  16        6.29        7.08      2.95 o 
   2   1  16        1.66        2.01      2.64 o 
   3   1  16        9.83        9.51      3.07 o 
   4   1  16        9.27       13.39      3.31 o 
  -7   2  16       48.20       71.59      9.93 o 
  -6   2  16       14.67       16.88      5.16 o 
  -5   2  16        2.76        4.81      3.63 o 
  -4   2  16        0.30        4.53      6.13 o 
  -3   2  16        0.21        5.64      3.29 o 
  -2   2  16        0.05        2.91      2.17 o 
  -1   2  16        1.81        4.66      2.38 o 
   0   2  16       12.82       14.32      3.73 o 
   1   2  16       11.43       13.60      3.81 o 
   2   2  16        2.43        4.26      3.94 o 
   3   2  16        0.45        5.55      3.21 o 
  -6   3  16        3.02        5.88      7.21 o 
  -5   3  16        0.56        0.69      4.36 o 
  -4   3  16        0.75        5.29      3.43 o 
  -3   3  16        1.25        7.27      3.59 o 
  -2   3  16        1.68        5.86      2.86 o 
  -1   3  16        7.95       13.84      3.20 o 
   0   3  16        3.95        8.47      2.90 o 
   1   3  16        0.27        4.47      2.48 o 
   2   3  16       12.71       14.20      3.20 o 
   3   3  16        0.00        5.31      5.21 o 
  -5   4  16        0.43        1.36      4.57 o 
  -4   4  16        0.05        3.26      3.48 o 
  -3   4  16       10.47       20.08      3.53 o 
  -2   4  16        6.87       13.96      3.78 o 
  -1   4  16        0.30        1.07      2.66 o 
   0   4  16        2.36        4.39      2.89 o 
   1   4  16        9.49       11.79      3.13 o 
  -1   1  17        1.38        7.03      3.09 o 
   0   1  17        5.90        4.92      2.45 o 
  -3   2  17        1.63       10.26      6.53 o 
  -2   2  17        0.57        7.80      6.21 o 
  -1   2  17        2.18       10.47      3.35 o 
                                                 
